# Supplementary material for: Novel routes towards bioplastics from plants: elucidation of the methylperillate biosynthesis pathway from Salvia dorisiana trichomes
Source: J Exp Bot. 2020 Feb 24;71(10):3052–65. doi: 10.1093/jxb/eraa086 (PMC7260718; doi:10.1093/jxb/eraa086)
Supplement: eraa086_suppl_Supplementary_Tables_S3 [file eraa086_suppl_supplementary_tables_s3.xlsx]

## Sheet: RPKM>1000, R2M>0.6, R2C>0.6
Genecluster	Characterized	Leaves10cm RPKM	Leaves3-10cm RPKM	Leaves3cm RPKM	Roots RPKM	Stem RPKM	Trichome RPKM	Correlation with metabolite	Correlation with limonene synthase	Closest BLAST hit NCBI	Pfam domains
clust1609.ali_1		578.283	1326.25	2393.95	750.096	391.718	16298.7	0.736301	0.998519	ferruginol synthase (diterpeen CYP76AH1)	p450
clust1545.ali_1	SdL7H	213.269	588.782	1007.13	13.126	185.117	9289.78	0.730172	0.999182	menthofuran synthase	p450
clust1568.ali_1		67.7817	298.375	684.738	152.331	91.1197	7808.09	0.708235	0.999913	cytochrome P450 (CYP76, ferruginol synthase like)	p450
clust1523.ali_1		52.1925	247.719	582.984	5.94064	14.5145	3192.59	0.775458	0.993469	P450 CYP71AT89	p450
clust3466.ali_1		68.7015	187.523	304.556	2.63151	62.1984	2759.45	0.731777	0.999051	menthofuran synthase	p450
clust1600.ali_1		39.3292	97.1869	160.715	2.26216	22.8132	1311.65	0.740942	0.998477	ferruginol synthase	p450	Vir_act_alpha_C
clust4348.ali_1		31.1945	80.9257	92.6775	1.52119	21.9959	1063.68	0.72213	0.999133	menthofuran synthase	p450
clust2472.ali_1		41.8685	104.325	156.63	1.30781	27.1536	1889.17	0.716572	0.99964	O-methyltransferase	Dimerisation	Methyltransf_2	Methyltransf_PK
clust2724.ali_1		40.07	95.8826	133.887	1.56727	32.0758	1230.41	0.732252	0.998869	flavonoid 4'-O-methyltransferase	Dimerisation	Methyltransf_2
clust2791.ali_1		0.697186	5.91666	41.8363	0.144491	4.37146	1076.19	0.683477	0.999487	Caffeic acid 3-O-methyltransferase	Dimerisation	Methyltransf_2	Methyltransf_23	Methyltransf_PK
clust2514.ali_1		486.915	644.527	816.644	8.66947	350.848	11344.3	0.70418	0.999066	S-adenosylmethionine-dependent methyltransferase	Methyltransf_7
clust4450.ali_1		237.757	353.985	423.809	16.4066	163.337	6803.28	0.69983	0.999251	S-adenosylmethionine-dependent methyltransferase	Methyltransf_7
clust2833.ali_1	SdPAOMT	13.8009	51.3568	107.774	105.076	14.4346	1557.16	0.67726	0.998301	S-adenosylmethionine-dependent methyltransferase	Methyltransf_7
clust2684.ali_1		44.3878	80.2119	110.405	1.69091	34.7315	1053.94	0.726616	0.998912	flavone flavone 8-O-methyltransferase; 8-hydroxyquercetin 8-O-methyltransferase	Dimerisation	Lipase_2	Methyltransf_18	Methyltransf_2	Methyltransf_25	Methyltransf_31
clust629.ali_1	SdPS	27.1518	61.4681	118.33	7.48334	43.2462	1367.6	0.70791	0.999727	cineole; carene; limonene synthase	SICA_C	Terpene_synth	Terpene_synth_C
clust874.ali_1		26.5779	56.9255	126.865	118.018	19.0868	2218.41	0.674871	0.998684	kaurene; miltiradiene; sclareol synthase	TBCA	Terpene_synth	Terpene_synth_C
clust1129.ali_1		315.618	412.988	669.52	10.1541	72.7052	9979.29	0.705575	0.999475	germacrene D synthase	Terpene_synth	Terpene_synth_C
clust927.ali_1		16.859	59.7881	113.275	1.89858	11.2296	3011.48	0.686699	0.999528	diterpene synthase; kaurene synthase; sclareol synthase	Terpene_synth	Terpene_synth_C
clust1244.ali_1		44.8938	114.502	185.839	26.1168	13.3072	2344.5	0.711712	0.999842	vetispiradiene; germacrene B; d-cadinene synthase	Terpene_synth	Terpene_synth_C
clust1265.ali_1	SdSaS	104.533	92.0713	93.9549	0.663054	29.9216	1391.44	0.704828	0.997265	trans-alpha-bergamotene synthase-like	Terpene_synth	Terpene_synth_C
clust2225.ali_1		33.2493	69.1066	102.256	2.428	31.5434	1016.23	0.722939	0.999269	germacrene D; patchoulol synthase	Terpene_synth	Terpene_synth_C
clust1050.ali_1		52.4202	218.733	395.481	5.68332	12.2817	7151.05	0.699758	0.99987	caryophyllene synthase; germacrene D synthase	Terpene_synth_C
clust3938.ali_1		52.5167	104.869	153.075	3.57692	54.5857	3199.69	0.690539	0.999477	a-copaene; germacrene D; patchoulol synthase	Terpene_synth_C
clust603.ali_1	SdLS, SdEuS	323.086	1015.92	1817.29	455.346	428.052	22369.4	0.703944	1	cineole synthase	Eno-Rase_FAD_bd	Terpene_synth	Terpene_synth_C
clust3307.ali_1		362.163	372.867	523.611	486.723	331.688	3171.82	0.679194	0.998422	epoxyhydrolase	Abhydrolase_1	Abhydrolase_5	Abhydrolase_6	FSH1	Hydrolase_4	Ndr	Peptidase_S9
clust2459.ali_1	SdPOHDH	20.3055	51.8635	119.011	5.75771	19.6595	1009.15	0.730037	0.99908	alcohol dehydrogenase; 8-hydroxygeraniol oxidoreductase	ADH_N	ADH_zinc_N	Gp_dh_N
clust3054.ali_1		273.302	242.698	211.99	1.90621	67.4238	3011.88	0.708638	0.995942	short-chain dehydrogenase TIC 32, chloroplastic-like isoform X2 [Erythranthe guttata	adh_short	adh_short_C2	Cas_Csy4	Eno-Rase_NADH_b	Epimerase	KR	NAD_binding_10
clust3165.ali_1		94.2322	83.7262	108.761	1.53603	19.4086	1577.76	0.706032	0.998296	menthol dehydrogenase [Mentha canadensis]	adh_short	adh_short_C2	Epimerase	KR	NAD_binding_10
clust4242.ali_1		314.994	310.785	388.129	225.397	267.419	1236.71	0.752734	0.995265	peroxisomal trans-2-enoyl-CoA reductase	adh_short	adh_short_C2
clust2675.ali_1		273.737	297.579	430.651	185.418	463.617	2922.76	0.683535	0.995897	2-alkenal reductase NADP dependent	ADH_zinc_N	ADH_zinc_N_2
clust3274.ali_1		432.868	372.776	400.974	2.86822	179.081	1966.34	0.77632	0.977574	2-alkenal reductase (NADP(+)-dependent)	ADH_zinc_N	ADH_zinc_N_2
clust1416.ali_1		54.2267	129.848	188.745	47.0619	39.2153	2392.58	0.706063	0.999914	aldehyde dehydrogenase family 2 member C4	Aldedh	LuxC
clust5293.ali_1		385.525	400.112	386.86	249.719	281.634	5565.76	0.680709	0.998534	glutathion peroxidase	AhpC-TSA	GSHPx	Redoxin	SCO1-SenC	Thioredoxin_8
clust5140.ali_1		300.966	477.928	645.684	136.255	318.215	1020.28	0.943086	0.865357	peroxiredoxin-2E-1, chloroplastic	AhpC-TSA	Redoxin
clust3515.ali_1		246.346	787.61	1656.66	27.5678	239.247	22701.1	0.70697	0.999919	phenylcoumaran benzylic ether reductase-like protein [Salvia fruticosa]	3Beta_HSD	adh_short	Epimerase	F420_oxidored	KR	NAD_binding_10	NmrA	Polysacc_synt_2	RmlD_sub_bind	Saccharop_dh	TrkA_N
clust3478.ali_1		195.51	477.437	435.832	57.5849	145.794	1264.95	0.879781	0.944439	hypothetical/uncharacterized	3Beta_HSD	Epimerase	NAD_binding_10	NmrA	Peripla_BP_4	Polysacc_synt_2
clust1810.ali_1		687.065	893.433	967.499	341.741	757.521	1110.97	0.889204	0.616787	malate dehydrogenase, mitochondrial	3Beta_HSD	Glyco_hydro_4	Ldh_1_C	Ldh_1_N	Semialdhyde_dh
clust15.ali_1		38.531	47.452	72.4388	6.40804	39.1507	1077.05	0.694427	0.999266	cyclopropane-fatty-acyl-phospholipid synthase family protein; tuberculostearic acid methyltransferase UfaA1-like	3HCDH_N	AlaDh_PNT_C	Amino_oxidase	CMAS	DAO	DOT1	FAD_binding_2	FAD_binding_3	FAD_oxidored	FMO-like	GIDA	HI0933_like	IlvN	Methyltransf_11	Methyltransf_12	Methyltransf_18	Methyltransf_23	Methyltransf_26	Methyltransf_31
clust1559.ali_1		0.279823	7.66429	33.2585	0.405952	1.3546	1003.73	0.681931	0.999421	serine carboxypeptidase-like 40	Abhydrolase_6	Peptidase_S10
clust1041.ali_1		598.182	861.901	1115.35	774.386	913.712	1132.21	0.723619	0.601062	ATP synthase subunit beta, mitochondrial-like	AAA	AAA_16	AAA_25	Arch_ATPase	ATP-synt_ab	ATP-synt_ab_C	ATP-synt_ab_N	DUF258	KaiC	MobB	NACHT	NB-ARC	Synthase_beta
clust10.ali_1		69.8366	116.819	179.698	9.48372	35.3695	2083.8	0.715507	0.999546	pleiotropic drug resistance protein 1-like; PDR-type ABC transporter	AAA_21	AAA_25	AAA_29	AAA_33	ABC2_membrane	ABC2_membrane_3	ABC_tran	DUF258	PDR_assoc	SbcCD_C	SMC_N
clust2906.ali_1		1156.12	914.396	1569.59	515.811	1260.65	4302.71	0.753483	0.973003	dehydration reponsive protein	BURP
clust6044.ali_1		48.9787	115.186	169.014	0.50394	25.3357	1721.63	0.72769	0.999208	chalcone--flavonone isomerase	Chalcone	DUF3298																		NACHT	NTPase_1	PduV-EutP	SbcCD_C	SMC_N	T2SE
clust4440.ali_1		143.958	197.205	190.608	12.5462	122.975	1727.96	0.722744	0.996702	2-phytyl-1,4-beta-naphthoquinone methyltransferase, chloroplastic isoform X1	CMAS	FtsJ	Methyltransf_11	Methyltransf_12	Methyltransf_15	Methyltransf_18	Methyltransf_23	Methyltransf_25	Methyltransf_26	Methyltransf_31	Methyltransf_32	Methyltransf_4	MetW	MTS	PCMT	PrmA	RrnaAD	Ubie_methyltran	UPF0020
clust5317.ali_1		44.9574	56.452	63.1049	1.7869	1.78878	1267.04	0.69867	0.998946	vinorine synthase-like; Anthranilate N-benzoyltransferase protein, putative	Condensation	Transferase	WES_acyltransf	Is an acyltransferase
clust2942.ali_1		18.3135	44.5868	71.6756	1.4898	9.50062	1635.04	0.691014	0.999587	fatty acyl-CoA reductase 2-like	COX6B	GlnE	Sterile
clust5333.ali_1		133.299	187.869	311.397	609.985	178.066	2775.02	0.614325	0.983932	membrane steroid-binding protein 2-like	Cyt-b5
clust2795.ali_1		51.4922	133.513	269.274	132.643	45.0003	2265.73	0.711448	0.999177	uncharacterized; membrane protein; oxidoreductase?	DUF1295	ICMT	PEMT	Steroid_dh
clust1660.ali_1		54.7176	106.609	174.854	2.5002	11.031	1091.55	0.76782	0.995348	P450 CYP71AT89	DUF1599	p450	YojJ
clust4711.ali_1		462.113	579.641	622.185	400.101	556.07	1015.27	0.829973	0.943128	ATP synthase subunit O, mitochondrial-like	DUF1949	DUF3106	OSCP
clust1421.ali_1		163.485	152.608	109.548	8.50973	96.403	1688.33	0.694259	0.995216	germacrene D synthase	DUF2389	Terpene_synth	Terpene_synth_C
clust2305.ali_1		98.6682	74.7694	63.5879	0.644205	4.47121	1056.14	0.705532	0.995141	phosphoenolpyruvate/phosphate translocator 2, chloroplastic	DUF3353	EamA	EmrE	TPT	UAA
clust158.ali_1		101.072	209.998	424.885	465.251	48.3593	3102.81	0.682295	0.992392	1-deoxy-D-xylulose 5-phosphate synthase 2	DXP_synthase_N	E1_dh	TPP_enzyme_C	Transketolase_C	Transketolase_N	Transket_pyr
clust1689.ali_1		245.245	216.534	268.707	223.014	103.294	2963.19	0.684277	0.998303	1-deoxy-D-xylulose 5-phosphate synthase 2	DXPR_C	DXP_redisom_C	DXP_reductoisom	NAD_binding_3	Semialdhyde_dh
clust458.ali_1		179.359	242.096	350.635	1.7325	52.6354	1052.77	0.867727	0.959816	protein ECERIFERUM 1-like; fatty-aldehyde decarboxylase; WAX2 -like protein; fatty acid hydroxylase superfamily protein	FA_hydroxylase	Wax2_C
clust133.ali_1		909.606	520.183	627.999	519.779	210.359	5821.21	0.684101	0.992975	E)-4-hydroxy-3-methylbut-2-enyl diphosphate synthase	GcpE
clust2269.ali_1		125.92	110.442	154.672	71.0161	63.1922	1413.41	0.703215	0.998872	4-diphosphocytidyl-2-C-methyl-D-erythritol kinase	GHMP_kinases_C	GHMP_kinases_N
clust2220.ali_1		288.629	382.998	648.819	696.165	643.675	2857.7	0.624816	0.985882	probable fructose-bisphosphate aldolase 3, chloroplastic [Sesamum indicum]	Glycolytic
clust1093.ali_1		19.6991	68.8247	146.256	3.54955	7.28882	3322.3	0.690678	0.999691	germacrene D synthase; caryophyllene synthase	HD_4	Terpene_synth	Terpene_synth_C
clust1540.ali_1		176.009	377.287	623.452	10.5547	123.991	6361.03	0.723335	0.999432	cytochrome P450 76AK6; ferruginol synthase like	HD_assoc	p450
clust1812.ali_1		18.8746	52.276	110.996	1.31434	14.8142	1655.25	0.703584	0.999903	Ketoacyl-ACP Synthase	ketoacyl-synt	Ketoacyl-synt_C	Thiolase_N
clust2690.ali_1		210.28	603.773	480.403	3.67375	25.9006	1572.21	0.890132	0.929036	GDSL esterase/lipase APG	Lipase_GDSL
clust2659.ali_1		35.2577	313.127	590.392	3.65356	42.2636	1377.07	0.901279	0.930103	GDSL esterase/lipase At2g04570	Lipase_GDSL
clust1630.ali_1		550.456	518.332	702.748	1032.17	229.168	6891.21	0.656962	0.993687	4-hydroxy-3-methylbut-2-enyl diphosphate reductase 1	LYTB
clust2665.ali_1		24.1168	107.476	195.532	2.28178	20.3039	1643.19	0.738993	0.998676	dehydration-responsive protein RD-22/Burp	MIP-T3	Zip
clust5193.ali_1		131.346	287.877	308.181	89.3477	114.47	2599.36	0.727696	0.998941	nucleoside diphosphate kinase 2, chloroplastic	NDK
clust3980.ali_1		26.8199	76.5223	151.035	2.62307	16.9221	1572.2	0.722555	0.999588	isopentenyl diphosphate isomerase	NUDIX
clust628.ali_1		273.559	241.566	257.368	150.571	135.666	1093.37	0.743568	0.99017	glucose-6-phosphate isomerase 1, chloroplastic	PGI	Sigma70_r4
clust4414.ali_1		98.6155	129.793	169.477	2.11522	41.7502	1768.34	0.723273	0.998587	phenazine biosynthesis-like domain-containing protein 1	PhzC-PhzF
clust1854.ali_1		95.6556	111.331	142.052	1.44554	54.1228	1552.32	0.71634	0.998435	malonyl CoA:anthocyanin 5-O-glucoside-6'''-O-malonyltransferase [Perilla frutescens]	PKI	Transferase
clust70.ali_1		60.8956	224.409	458.338	5.56951	49.1603	5637.24	0.713535	0.999863	copalyl diphosphate synthase	Prenyltrans	Prenyltrans_1	Prenyltrans_2	Terpene_synth	Terpene_synth_C
clust3337.ali_1		46.0463	74.4127	118.143	30.1736	54.2729	2368.06	0.684366	0.999422	lavandulyl diphsophate synthase	Prenyltransf
clust3861.ali_1		49.1176	61.9232	85.9664	3.52758	26.9949	1625.12	0.693541	0.999281	lavandulyl diphsophate synthase	Prenyltransf
clust1111.ali_1		91.4599	119.025	161.171	6.85809	51.0238	1215.3	0.741217	0.997284	carotenoid cleavage dioxygenase 1	RPE65
clust976.ali_1		43.2625	61.0252	72.2185	0.44324	25.5576	1105.26	0.703174	0.999117	probable carotenoid cleavage dioxygenase 4, chloroplastic	RPE65
clust2916.ali_1		668.197	923.452	834.451	196.742	450.622	1831.82	0.899551	0.900359	triosephosphate isomerase, chloroplastic	TIM
clust1946.ali_1		112.864	259.534	432.116	4.85781	102.09	4050.45	0.727582	0.999214	alcoholacyltransferase lavandula	Transferase
clust4785.ali_1		250.769	176.024	209.165	125.512	97.9752	1972.68	0.693541	0.996557	2-C-methyl-D-erythritol 2,4-cyclodiphosphate synthase	YgbB
clust4655.ali_1		12.8587	29.6232	64.1505	0.401176	11.0663	2199.19	0.680002	0.99921	ethylene-responsive transcription factor ESR2-like [Sesamum indicum]
clust5902.ali_1		17.4593	68.672	126.006	0.983652	3.50112	2106.71	0.702814	0.999897	cytochrome P450 71B9-like, partial
clust3441.ali_1		0.364735	12.1952	49.4442	0.352758	3.13894	1838.4	0.678288	0.999222	uncharacterized protein LOC106476922, partial [Limulus polyphemus]
clust226.ali_1		6.23942	69.2025	624.649	1.22128	9.33305	1467.06	0.848667	0.935037	protein SIEVE ELEMENT OCCLUSION B
clust219.ali_1		0.751617	6.15519	54.4896	1.88343	0.793859	1431.21	0.683406	0.999484	protein SIEVE ELEMENT OCCLUSION B
clust5857.ali_1		296.738	153.198	149.883	276.307	73.6074	1373.85	0.62224	0.979236	1-deoxy-d-xylulose 5-phosphate reductoisomerase
clust5995.ali_1		622.083	941.811	1203.08	908.223	1252.65	4156.85	0.675734	0.988323	CuZn superoxide dismutase	Sod_Cu
																																TIP49	Zeta_toxin
																																ResIII	RuvB_N	SRP54	T2SE	UvrD_C_2	UvrD-helicase	Viral_helicase1	Zot
																																NAD_binding_7	NAD_binding_8	NAD_binding_9	NAD_Gly3P_dh_N	PCMT	Pyr_redox	Pyr_redox_2	Pyr_redox_3	RrnaAD	Thi4	UDPG_MGDP_dh_N
																																FtsK_SpoIIIE	MMR_HSR1	MobB	NACHT	NTPase_1	Rad17	RNA_helicase	SbcCD_C	SMC_N
																																zf-TFIIB
																																UPF0079
