# Supplementary material for: Novel routes towards bioplastics from plants: elucidation of the methylperillate biosynthesis pathway from Salvia dorisiana trichomes
Source: J Exp Bot. 2020 Feb 24;71(10):3052–65. doi: 10.1093/jxb/eraa086 (PMC7260718; doi:10.1093/jxb/eraa086)
Supplement: eraa086_suppl_Supplementary_Dataset [file eraa086_suppl_supplementary_dataset.txt]

>clust3515.ali_1 [1 - 924]
GAGAAAATGGCAGAGAAGATCTTGATAATTGGTGGAACAGGACACATTGGGAAATTTTTA
GTCGAAGCAAGTGCAAAATCTGGGCACCCCACTTTTGCTTTGATGAGAGAGAGCTCTCTA
TCTGATCCACCCAAAGCTCAGTTGGTTGAAGGCTGGAACAAATCTGGTGTCACCATCCTA
ACTGGAGATCTTAACGATCATGCAAGCTTGGTGAAGGCTATAAAGCAGGTGGATATTGTT
ATATCAACCGTTGGATTCATGCAAATTGCAGATCAGCATAAAATTCTTGCTGCCATTAAA
GAGGCTGGAAATGTTAAGAGGTTCTTACCTTCAGAGTTCGGAAACGATGTTGATCAAAGT
CATCCTGAGAATCCCCTAAGCCAAAACTTCCAACAAAAGGTGCAACTTCGCAGAGCAATT
GAAGCACAAGGCATTCCTTACACCTACATCTCCTGCAACCTGTTTGCCGGATATTCGCTC
TCGAATCTTCTGCAGGTCGGCGCCACCGCTCCCCCGAGAGACAAAGTTGTCATCCCGGGA
GACGGAAATGTTAAAGCTGTGTTCAACGAAGAACATGATGTGGGCACATACACCATTAAA
GCTGCGGTTGATCCAAGAACATTGAACAAGATTGTCTACTTTAGGCTTCCTCACAACATC
TACTCATTCAATGAGCTTGTTGCTCTCTGGGAGAAGAAGATCAACAAAACCCTCGAGAAA
ATCTATGTCCCAGAGCAAGAACTTCTCAAGCAGATTCGAGAGTCGCCAATGCCGGTGAAT
ATTATACTGTGCATCAACCACTGCATTTTCGTGAAGGGCGATCAGATGAATTTCGAGATC
GATCCAAAGATAGGTGTTGAAGTTTCCCAGCTCTATCCTGATGTCAAATACACCACCGTT
GATGAGTATCTCAATCAGTTTGTG

>clust2514.ali_1 [153 - 1037]
TACAGTTTATGTGTTGCCGATTTCGGGTGCTCAACCGGAAGCAACTCTTTTCCGGCCATG
CATATGATCATCGAAGCTGTCACACAAAAATACGAATCCTCACACCTCAAAACCCCAGAA
TTCTTCGTGTGCTTCAGCGACTTAGTCTCCAACGATTTCAACACCCTCTTCAGTTCCCTC
CCACCCGCCAGGAGCTACAAGGTAGCTGCAGTAGCTGGAGACTTCCACGGCCGACTCTTC
CTGCCGTCGTCTATCCACTTAGCGTACTCTTCTTGGGCGCTCCACTGGCTAACGGAGGTG
CCCAAGGCGGCGGAGGGCCTCAAGTCTGTTTGGCATGGTGGAGAGGAGAGAAAGGAGGTT
TATGATGCTTATTTGAGTCAGTTTGAGAGGGATATGGAATCATTCTTGAAGTGTAGGGCT
GTGGAAATGGTGGAAGGTGGGATTATGGCTCTTTTAATTCCTTCAGTGCCTGCTTATTTG
GACACACAAAAAGAGTATACCATTGGCTCGGTGACCGACCTTCTCAGATCTTCCCTCCTC
GACATGGCCAAAAAGGGGAAATTGAGTAAGGCAAAGTCAGAGACATTTAACATCCCATAC
TATATTCCTACCCCAGAGGAAGTGAGGACTATATTACAAAAGAGCAATTGTTTCAGCATA
GAAAGAATGGAGATTTTGAAGAGTGGGACATTGCTCAATGTTGATGGCCATGTGGCANNT
NTNAGGGCAGCTTNNNNNAATNTGNTNACNCANNANTTTGGAGCTGAAACCATCGATGAA
ACGTTCNACCTNTNNAAGAAGAAACTCCAAGNTTCACCAGTTTCTGCATATCCTTCNAAC
GATAGAACTCTTGTGGTANTTGCTATCCTCAAGCGCAACAATATT

>clust1129.ali_1 [2 - 1618]
AAAAAATGNAAATATATTCANCACCANTTCCTGCAAAGAAAAATGCGTAAAACATCATGG
GNNAAANNNNANTCNGNNAANANGAACATTAGTGATGATGAACAAAAAGAACTCGCAAAG
CAGAAAGAAATGGTTAGAAAAATGCTCTCTCAAACTGCAGACGATTCAACGTATAAATTG
GAGCTCATCGATGTGATTCAGCGTCTGGGTGTGGAATATCATTTTGAAAAAGAAATCGAG
GAATCTTTGAAATATATTCATGACAATTACAAGCATCAAAATAGCAAAGACAACAATGAT
CTCCGCATTGTGGCTCTTCGCTTTCGTCTGCTTAGACAACAAGGTTACAACATCGCATGT
GACGTGTTCTGTAAATTCACTGACGATAAAGGAAATTATATGGCGTCGTTGAGAAACAAC
ATCGAAGGATTGTTGAGCTTATACGAGGCGGCCCATCTTCTGAAACACAACGAGGAAATC
CTGGACAAAGCAATAGAGTTTTGTTCGTCACATCTTCAAACAGAACTCCACAAGGTGACT
GATGTTTCTCTCTCGAAACGTGTTGAAGAAGCTCTGAAGATGCCCAATCGCAAGGCACTC
ACAAGATTGGGTGCTAGAAAGTTCATAGACGTGTATGAAGGAGACGAACTGCATAATGAA
ACCCTGCTGAAATTCGCAAAATTGGATTTCAACATTGTGCAAAAGATGCACCAGATAGAG
CTGAGTGATGCTACAAGGTGGTGGAAGAAATTCGACGTGGAGAATAAAATGCCGTATGCA
AGAGATAGAATTGCTGAATGCTTCCTTTGGTCTGTGGGAGTTTTTTTTGAGCCAAGCTAT
GCTAAAGCAAGGAAAATATTGGTGAAAGCCCTAAGCATAGCTTCCATTGTTGATGACACA
TATGAATATGCAACCCTAGATGAACTACAGATCCTCACAGACACTGTTGAACGATGGGAT
GCAAATGAGACTTTGAAGGATTCGCCACCATACGTCCAAATGTGCTACAGAAGCCTTATT
GACACTTATGTTGATTTTGAAAATGAACTTGAGAAGGATGAATCCTACCGAGTTCAATAT
GCGATTCAAGACATGCAAAAACTAGGGAGGGCGTATTTTGATGAAACGAAATGGTTGTAT
AACAATTTTTATGTTCCAACACTAGATGAGTATTTGAAGGTGGCTCTCATAACTTCTGGT
TACATGATGGCATCAACAACTTCTTTGGTGGGCATGGGTGATCAAGTTAGCAAAAAGGAT
TTCGATTGGATTACAAACGAGCCTCTAATAGTTCGAGCCGCATCAGTAATTTGTCGATTA
ACGGATGACTTAGTTGGAGATCAGTTCGAGCAGAAACCCTCGTCGCAAATTTGTTACATG
AAACAATATGGAGTGCCAAAGGAGGAGGCTCGTGCTCAAGTTAAGAAACGAGTGAGGAAC
TCATGGAAAGATATAAATCAAGAATGCCTTGAGCCAAGACCCGCGTCTATGTCGATTCTC
ATGCGTGTTGTCAATCTTGCTCGCGTCATAAACCTACTCTATTCAGACGCCGATTGCTAT
ACTGATCCCAACAAATCCAAAGCATGGGTAAAGATGGTGCTCATTGAGCCCGTGGTG

>clust603.ali_1 [1 - 1779]
AGCAACAAAGTGAAGAAGAAATCAATTGAGCACAAGATGTCTAGTATTATAATGCAATTC
GCCATTCCTAGGGGCACTAGTTTTATTTCTAAGGTATCTTCAAAACAACGTCGTTTCACT
GCTGCAGCCTCGGCCACTTCTCGAGGCAGCCAGCGTGCCCGTTGCTCACTGCAAGTGGAT
AATGAGATCGAAGCTGAACGACGAACTGGAGGCTACCAGCCTACTCTTTGGGATTTCGAC
TCTATTCAATCGTTCGAATTTGAGTATAAGGATAAGAAGTACCCAAAAAAGGCGGCGGCT
CTGATTGAGAAGGTGAAGATGTTGCTGCTGAAGGAACAACGTTTGGAGCTGATCGATGAC
CTAAGAAGGCTGGGTATATCTTGTCATTTTCGAAACGAAATTGATCAAATATTAAAGTCC
AAATATTTGGAGAAGAATGAGTTAGATGAAAGGGATTTGTACTCCACAGCTCTCAGATTC
AGACTCCTTAGACAATACGGCTTCAACGTCTCTCAAGATGTGTTTGATTGTTTCAAGAAT
TACAAGGCTAATGATTTCGATACCAAAGGATTGTTACAACTCTACGAAGCTTCGTTCCTA
GCAACACATGGCGAAGAAACCCTAGAAATTGCTAAAGAATTTGCTACTAAATCTCTGAAG
AAAAGAGTAGTTGATCATGAAATTGATGATATTCATTTCTTATCATCAGTGGAATCTGCA
TTGGAGTTCCCTTCTCATTGGAGGGTTCAAATGCCATATGCAAAATCCTTCATTGATGCT
TACAAGAATAGACAGGACATGAATCCAGTTGTGCTAGAGCTAGCCATATTGGACATAAAC
ATTGTTCAAGCACAATTTCTTGAAGAACTCAAAGAGACCTCTAGGTGGTGGGAGAGTACT
GGGCTTGCTCAAGAGCTTCCCTTTGTGAGAGATCGAATAGTGGAATGCTACTATTGGACG
ACTGGAGTCATTGAACGTCGCGAACATGGATTTGAGAGGATAATGCTCACCAAAGTATTT
GCTCTTATTGCAGCCATAGATGATATCTATGATGTTTATGGAACTCTTGAAGAGCTCCAA
CTATTCACAGATGCTATTCGAAGATGGGATATTGAATCAATTGACAAACTTCCTCCTTAT
ATGAAAGTATGCTATCTTGCACTATACAACTTTGTGAATGAGATGGGTTACTATACTCTC
AAGGATAAAGGCTTCAACTCCATCCCATTTCTACGCAAAGTGTGGGTTGATTTGGTTGAG
AGATATTTGATAGAGGCAAATTGGTACCACAAGGGATATAAACCTAGCTTGGAAGAATAC
ATCAACAATGCATGGATTACCGTTGGAGGCATCCCCGGTCTATCCCACCTTTTCTTCCGG
GTAACGGATTCAATAGACGAGGAGGCTGCTGAGAGTGTGCATAAATACCATGAGATTGTT
CGTGCATCATGTACGATTACAAGGCTTGCTGACGATATGGGAACATCACTGGCTGAGGTG
AAGAGAGGCGACGTGCCAAAATCAGTTCAGTGTTACATGAACGAGAGCAATGCTTCGGAA
GAAGAGGCGCGAGAGCATGTTCAATCGCTCATTGAGGAGACATGGAAGACGATGAATAAG
GAAATGATGGATTCTCCATTTTCAACATGTTTTGTAGAAGTTTGTGCTAATCTTGCTAGA
ATGGCACAGCTTATATACCAGAAGGATTCGGATGGATTCGGAATGCAACACTCAGTTGTT
AACAAACAGCTCAGAAGCTTGCTGTTCGAACCTTATGAG

>clust1609.ali_1 [1 - 1494]
AAGAAGAAAAAAATGGATTCCTTCCCTTTCCTCGCTGCGCTATTCCTCATCACCGCCGCC
ACATGGTTGATCTCCTCCCGGCGCCGGAAGAATCTCCCGCCGGGCCCCTTCCCCTACCCG
ATCGTCGGCAACATGCTCCAGCTGGGCTCCCAGCCTCACGAAACATTCGCAAAACTATCA
AAGAAATACGGCCCTCTGATGTCGATCAACCTCGGCAGCCTATACACCGTGATCGTCTCC
TCCCCTGAGATGGCGAAGGAGATCATGCACAAGTACGGCCAGGTGTTCTCCGGCCGCACC
ATCGCCCAGGCCGTGGAGGCGTGCGGCCACGACAAGATCTCCATGGGGTTCCTCCCCGTG
GGCGGCGAGTGGCGCGACATGCGCAAGATCTGCAAGGAGCAGATGTTCTCTCACCAGAGC
ATGGAAGGCAGCCAGGACCTCCGCAAGCTGAAGCTGCAGCAGCTCCTCGACTACGCCCAC
AAATGCTCTGATGAAGGCCGCGCCATTGATATTCGCGAGGCCGCTTTCATCACCACGCTC
AACCTCATGTCCGCCACTCTCTTCTCNTTGCANGCCACTGAGTTTGACTCCAAGGCCACC
ATGGAGTTCAAGGAGATCATTGAGGGCGTCGCGAGCATCGTTGGCGTGCCTAACTTCGCC
GACTTCTTCCCCATCCTCCGCCCCTTTGACCCGCAGGGGGTCAAGCGCAGGGCGGATGTC
TACTTCGGCAGATTGCTCGGTTTGATCGAGGGTTATCTAAATGAGAGAATCCAATCCAGG
AAGGCCAACCCGAATGCTCCCAAGAAGGATGACTTTCTCGAGACGCTTGTGGATATTCTT
GAGGCCAACGATTACAAGCTGAAGACTGAACACCTCACCCATCTCATGCTGGACTTGTTC
GTTGGAGGATCAGAAACGAGCACGACTGAGATAGAATGGATAATGGAGGAGCTAATGTCG
AGCCCGGACAAGATGGCGAAGGTGAAGGCGGAGCTGAAGAGCGTGATGGGTGAGCAGAAG
GTGGTGGATGAAAGGCAGATGCCGAATCTCCCGTATCTGCAAGCAGTGGTGAAGGAGTCG
ATGCGGCTCCACCCACCGGGGCCTCTGCTTCTCCCCAGGAAGGCGGAGAGCGATCAAGTG
GTGAACGGGTACCTCATCCCGAAGGGGAGTCAGGTGCTGATCAACGCGTGGGCCATGGGC
CGAGACGAGACCATATGGAAGAATCCTAACTCGTTTGAGCCGGAGCGGTTCTTGGATCAA
AAAATTGACTTCAAAGGGCAGGACTACGAGCTGATTCCTTTCGGGTCGGGAAGAAGGGTG
TGTCCGGGTATGCCGTTGGCGAACCGGATCCTGCACACGGTGACGGCCACGCTGGTTCAC
AACTTCGAGTGGAAACTCGAGCGGCCGGACGCGAGTGATGCAGAGCGGCAGGGTGTGTTG
TTTGGGTTTGCGGTGCGGAGGGCTGTTCCACTCAAGGTCATCCCATTCAAGAAA

>clust1545.ali_1 [1 - 1473]
AAAAAAATAACTCTACTTCTTCCTTTCATTTCTAGTCCTTTTCTTCTTCAAGAAAAGCCC
TCAACAAAGAGGCTACCACCTTCTCCATTGAAGCTTCCGATAATCGGAAATATATACCTA
GCCGGAAGCCTACCCCATCGCTCCTTCCAGTCTTTATCTAAGCGTTATGGCGAGGTGATG
CTACTCCATTTCGGCAGCAAGCCCGTCGTTGTCGCTTCCTCTGCCAACGCAGCCCGGGAG
ATAATGAAAAACCAAGACCTAATATTCGCAAGCAGACCGAGGCTGAGCTTCATCGACAGG
TTTTTTTACGGTGGCAGGGACGTCGCTTTCGCTGCCTACGGCGACAGCTGGCGGAAGGGG
CGGAGCATGTGCGTGCTCCACCTCTTCAGCAACAAGAGGGTTCAATCCTTCCGCCCCATT
CGGGACGAAGAGACGTCGCTGATGATTGAGAAGATCAAGCGATCTTCGCCGTCGGTTGTG
AACTTGAGCAAGATGTTCATGGAGCTGACAAANGATGTGGTCNGCAGGGCGGTGNTAGGG
AGGACNTACGGCGGCGATGATGATGGAGAGAAAAATTTCAATCAGATTTTGAAGAAGATT
GTTGAGATGTTGCAAAGTTATAATGTGGGAGACTTCGTGCCGTGGTTGGGTTGGATTAAC
CGNGTGAATGGTGTTGAAGCACAAGTTGAAAAGATTTTCAAAATGACGGATGAGTTTATG
GAGGGTTTGCTTCGAGAATATAGAGANAAGAAATCGAGTGATGATGCAGTTGTGAATTTT
GCTGACGCATTGCTTCAGTTGCAGAGAGAGAGTAAGGATAGTGATCCGGTTGAGGATGAT
GTGATTAAAGCTCTAATCTTAGACATGTTTGCAGCCGGAACTGACACGACCTTCACAGCT
TTAGAATGGACGATGGCGGAGCTCATAAGAAATCCAAGAACAATGAAGCTTCTTCAAAAG
GAAGTGAGAGAAGTAGCTAGAAACAAGAATGGGATTGATATTAATGAGGATGACTTGGAC
AAAATGCCATATTTGAAAGCAGTATCCAAAGAGAGTCTAAGGCTACACCCACCTTTACCA
TTAGCCCTCCCTCGTGAATTAACTCAAGACACTAATTTACTGGGCTACGACATCCCACGT
GGCGCACTTGTGTTGGTCAATTGTTGGGCCATATCGAGGGATCCCTTGTTGTGGGAGAAT
CCCAATGAGTTTCGTCCTGAAAGGTTCTTTAATGCGAGCATAGACTATAAAGGTTTGCAT
TTCGAGATGATTCCCTTTGGAGCTGGCCGAAGAGGTTGCCCGGGTATTGCGTTCGCAATG
TCTGTATACGAGCTTGCACTATCAAGATTGGTNAACGAATTCGACTTTGGATTGCCTAAT
GGAGGTAGAGAGGAGGATTTGGACATGACTGAAGCCCCTGGATTTGTTGTCCATAAGAAA
TCTCCTCTACTTGTGGTTCCTACNCCATGTGCT
>clust1568.ali_1 [1 - 1509]
AAACACAAGAAACCAAAAATGGGCGGTTTTCTTCTTTATATCGTTGCATTCGTAGCAGCA
TTGGCCGCAGTTGTACTCTCACGGCGGAGGCGAGGCGAGTTGCCTCCGGGGCCGGTTCCC
CTCCCGATAGTCGGAAACATCTTCCAAATCCGCGGGGACCCTCACAAGGCCTTTGCCGAG
CTGGCCAAAACTTACGGCCCCTTGATGTCCCTCCGCCTCGGGACTCAACTCGCTGTCGTG
ATCTCGTCCTCCGAGGTTGCGATGGAGGTATTGCAGAAGCACGGGCAATCCTTCTCGAAC
CGATCCATCCCCGACGCAATCAACATCCACGGCCACGATAAGGTCTCATGGAACACGATG
CTCGCGGACTCGGTCGGGTGGAAAAGAATACGGAAATTGGGAAGAGAGAAGCTTTTCTCT
CATCAGGCGCTTCAACAAACCGAGGGCCAGCGTCAGGAGAGGCTGCGGAAGCTCGCTGAA
CACGTGCGCGGGTTCAGCGAGCGGGGCCAGGTGATGAACGTCGGGGAGGCGACGTTCACC
ACCATGACGGACCTAGTGTTCTCGACTCTGTTCTCTATCGATCTCACTGACTATGGCGCC
ACCGATTCCATCGCCAATAAGGAGTTCAAGGAGCATATAAATTCCTTCACTAGGTATATT
GGGGTTCCGAATGTTTCAGATTTTTACCCCATTTTAGCGCCATTGGATTTACAAGGTGTC
CGACGGAAGATCGGGCATCATCTTGGGAAGTTGCTGGATTTTGTGGAGGACATGATCCAA
AAGCGAATGCGTGAACGAAGGGAATCTGATTACCAAAACAAGAATGATTTTCTTGATACA
CTTCTGGAAATTGCAGAAGAAACTGAGTATGATTTGACTATCAAAGAAATCAGACATTTC
TGTGTGGACATACTTATTGCAGGATCCGACACAAGTGCAGCCACAACAGAATGGGCAATG
GTGGAATTACTACTCCACCCTGATAAAATGGCAAAGCTCAAAGCTGAACTTAAGAGTGTT
CTTGGAGATAAAAGCACTGTGGAAGGATCGGACATCTCCAAACTCCCATACTTGCAAGCC
ACAATCAATGAAGTGTTCCGATTTCACCCGGTTGCACCCCTATTAGGTCCACGTGAGGCT
GCAGAGGACACGCAGATAAATGGCTACACAATACCAAAGAACGTGAAGGTAATTGTCAAC
TTTTGGGCCATTACAAGAGATCGAAGCATATGGAAGAATCCCGAATCATTTGAGCCCGAG
AGGTTTTTGGGTACAGATATAAATTTCGAGGGCCAACATTTCGAACTGATTCCATTTGGA
TCGGGGAGAAGAATTTGCCCCGGCATGCCACTAGCTAGTCGAATGCTATTCTGCATGGTG
GCAACATTGTGTCATAACTTTGATTGGGAACTTGAAGGAGGAGTTGAATCCAAACTACGA
GAAAGAGAAGATGTGTTTGGACTAGCTCTCCAAAAGAAATTCCCCCTTAGGGCCAAACCC
ATCAAGGTT
>clust1050.ali_1 [109 - 1242]
CAAAGCATTAGAATTTTCGTCTTCTCATCTCCAGTTTTAGTCATGAACATGAGTGATAAT
TCTCTTTCGACACGAGTTAGGGAAGCTCTGAATATCCCAATTTCAAAGACCCTAAACAGA
TTGGGAGCAAGAAAGTTCATTTCTATGTACAAAGAAGACGACTCATGCAACAAAAAGCTA
GTACTTGATTTTGCGATATCGGACTTCAATCTTGTGCAGAAGCTACACCAGAAAGAGCTA
AGTCACCTTACAAGGTGGTGGAAGGAATTGGACTTTGCAAATAAACTTCCCTTTGCTAGA
GATAGACTTGTGGAATGCTATTTTTGGATTGTGGGTGTTTACTTTGAGCCAAGCTATGCA
ATTGCAAGGAAGCTACTAACCAAAGTCATTTATATGGCTTCTGTCCTTGACGACATTTAC
GACGTCTATGGAACGTTAGACGAACTAACTCTTTTCACTAGCATTGTCCGAAGGTGGGAC
ATTAATGCGATTGATGAATTGCCACCGTACATGAGGATATACTACAAAGCCTTATTCGAT
GTATATGTTGAAATGGAAGATGAAATACACAAACCATATGCGGTCGAATATGGAAAAGCT
GAGATGATTAGGTTGGCGGAGATGTACTTTAAAGAGGCGGAGTGGTCTTTCAGCAACTAC
AAGCCTACAATGGAAGAATATACAAAAGTGGCACTTTTGTCTTCAGGATACATGATGATG
TCAATTAATTCATTAGCTGTGATCGATGACCCAATTAGCAAGGAAGAGTTTGATTGGGTT
TTGAGTGAACCACCTATTCTTAAATCATCTTTATTCATTACTAGGTTAATGGATGACCTT
GCAGGATATGGGTTTGAAGAAAAGCTCTCAGCAGTGCATTACTACATGCATGAAAATGGT
GTGTCAGAGGAAGAAGCTTCTGCAGAGCTGCGCAGACAAGTGAACAATGCATGGAAGCTT
CTAAACAAGGAACTTCTTCACCCAAGAGAAGCTTCCATTCCTATCCTTAAATGTGTTGTC
AACTTCACTCGTGTCATAATCGTGCTATACACGGATGAAGATGCATATGGCAATTCTAAA
ACTAAGACCAAAGACATGATCAAATCCGTGCTTGTCGACCCCGTCACCAATATT

>clust1630.ali_1 [1 - 1455]
TCAATTAATCAGGGAAGAGATAAATTGCGCAGTCCACTGCAATTCGCCAACAATCCACCC
TCTACCATGGCGATCTCTCTGCAGTTCTGTCGCATCTCTACGACGACTGAAATCCCCTTG
CCCAAGGCCAGGTTTTCCCAGCCACGGAGGCCTTCTTTCCTCCGGTGCTCCGCCGCCGGA
GGTGGCGACGCCTCCTCCTCCGCCGGTGAAGGTGAATCCGCCGATTTTGACTCCAAGGTT
TTCCGTCACAACCTCACGAGGAGTAAGAATTACAATCGGAAGGGGTTCGGGCATAAAGAG
GAGACTCTCGAGCAAATGAGCCAAGAGTTTACGAGTGATATTATTAAGAAATTGAAGGAG
AACGGTTACCAATACACATGGGGGAATGTTACTGTGAAACTTGCTGAAGCATATGGATTC
TGCTGGGGAGTCGAGCGCGCGGTTCAGATCGCTTATGAAGCTAGAAAACAGTTTCCATCT
GAGAACATCTGGCTGACTAATGAAGTCATCCATAACCCCACGGTTAATGAGAGGCTTGAA
GATATGAATGTAAAGATTATCCCTCATCTCGATGGGAAGAAAGAATTTGATATGGTTGAT
AAGGGTGATGTGGTGGTATTGCCTGCTTTCGGAGCTGCTGTTGATGAGATGAGGATTCTG
AACGACAAGAATGTTCAAATAGTTGATACAACTTGCCCATGGGTGTCTAAGGTTTGGAAT
ACTGTTGAAAAGCACAAGAAAGGAGAGTATACTTCTATAATCCATGGTAAATATTCTCAT
GAAGAGACTGTGGCCACTGCTTCTTTTGCCGGGAAATTTGTCATTGTCAAGAACATGAAA
GAGGCAACATATGTGTGTGACTACATCTTGGGTGGTGGACTAGATGGATCTAGCTCTACT
AAAGAAGCATTTCTTGAGAAATTTAAATTTGCAATATCCAAGGGATTTGACCCTGACAAG
GATTTTGAGAAAGTTGGTATTGCAAACCAAACTACTATGTTGAAAGGAGAAACAGAGGAT
ATTGGAAAATTAGTTGAGAGGACCATTATGCGCAAGTATGGGGTGGAAAATGCTACCGAA
CACTTCATAAGTTTCAACACTATTTGTGATGCAACTCAGGAACGGCAAGATGCAATGTAC
AAATTGGTTGATGATCCGGTTGATCTCATCCTAGTCGTTGGAGGATGGAACTCAAGTAAT
ACCTCACACCTACAAGAAATTTCAGAATTGCGTGGAATTCCATCATATTGGGTTGACACT
GAGAAGAGAATAGGCCCAGGAAACAAAATTAGTCACAAATTGATGCATGGNGAGTTGGTG
GAGAAAGAGAACTGGTTGCCAGAGGGTCCTGTCACAATTGGTGTTACATCTGGTGCATCC
ACTCCTGACAAGGTTGTTCAAGATGTTCTTGAAAAGGTTTTCAAGTTAAAGAACGCAGAA
CTATTGCAATCGGCT
>clust4450.ali_1 [1 - 795]
AGTTTCGTGATGGATTCCATTTCCAAAGATAATGGACAATTTTCCATGAATGGTGGCAAT
GGACCTCTCAGCTATGTCAAAAATTCATCCTACCAGAGAGGAATATTGGAAGCTACAAAG
ACAATCATCGAAGAAGAAATCGCCACAAAGTTAGAGATTTCAACAAATAGTTTATGTGTT
GCCGATTTCGGGTGCTCAACCGGAAGCAACTCTTTTCCGGCCATGCACACGATCATCGAA
GCCGTCAAACAAAAATACGAATCCTCACACCTCAAAACCCCAGAATTCTTCGTGTGCTTC
AGCGACTTAGTCTCCAACGATTTCAACACCCTCTTCAGTTCCCTCCCACCCGCCAGGAGC
TACAAGGTAGCTGCAGTAGCTGGAGACTTCCACGGCCGACTCTTCCTGCCGTCGTCTATC
CACTTAGCGTACTCTTCTTGGGCGCTCCACTGGCTAACGGAGGTGCCCAAGGCGGCGGAG
GGCCTCAAGTCTGTTTGGCATGGTGGAGAGGAGAGAAAGGAGGTTTATGAAGCTTATTTG
AGGCAGTTTGAGAGGGATATGGAATCATTCTTGAAGTGTAGGGCTGTGGAAATGGTGGAA
GGTGGGATTATGGCTCTTTTAATTCCTTCAGTGCCTGCTTATTTGGACACACAAAAAGAG
TATACCATTGGCTCGGTGACCGACCTTCTCAGATCTTCCCTCCTCGACATGGCCAAAAAG
GTCAAATCTACTCGTTTCACTTACATTCTTACTTCAAAGTTTAAACTAAAAGACCAGTCA
AATTTTTCGTTGAGC
>clust1540.ali_1 [3 - 1514]
AACAAACCAAAAATGCAACTCTTGATTGTTTTGTCCCTTGCCTTCCTAGCAGCATGGCTC
GTCTACTCAACGTGGCAAGGCCGTAGCCACGGCAAGTCCCCTCCGGGGCCGCCTCGTCTT
CCGATAATCGGAAACATGCTCCAACTCGGCCGAGACCCCCACAAGTCCCTCGCCCGTCTC
GCCAAAACCTACGGCCCCTTGATGTCCCTCAAGCTCGGCAACCAGCTCGCCGCTGTCGTG
TCGTCGCCCGAGCTAGCAAAAGAAGTGCTCCATAAACAAGGCCGCGTCTTCGCGAAGCCC
TTCACTCCGCACGCGGTTCGCATACTCGGCCACGATGAAATCTCGATGAACATGCTCCCC
TCCAGCTCCGAACGATGGAAGAAACTGCGGCGAGTAGCAAGAGAGCAGCTCTTCTCCAAT
CCAGCTCTCCAAGCCAGCCAAGATATCCGGCAGGAGAGGCTGCGAAAGCTCGTCGAATAC
ATCAGCAAGTGCAGCGGAGAGGGCCGAGCAATGAACGTAGGAGAAGCCACCTTCACCACC
ATGACAAATCTCATGTTTTCTACTCTTTTCTCCATCGAACTCGTCGAATACGCCTCTACC
GATGCGGCTACCCCTAAATCGAAATTCAGGGAGCATGTTAACGCTATCACGAGGTACATG
GGCGTTCCGAATGTCGCTGATTTCTTCCCTATCTTTGCTCCTTTGGATCCACAAGGGATG
AGACGAAAGCTCACTTATCACCTCGGGAGTGTGCTCGAGTTAGTGCAGGGTTTCATCGAG
CAGCGGTTGCAAGCACGAACGACGTCGTCTTACCAGAAGAAGACCGATTTCCTCGACACC
CTACTAGACCTCTCCGAAGGAAATGAGTATGATTTAAGTGTTAAAGAAATCAAGCATATG
TTTGTGGACATAATTATTGCAGGATCGGATACAAGTGCAGCCACATCGGAGTGGGCAATG
GTGGAATTACTACTCCACCCCGACAAAATGGCAAAGCTGAAAGCAGAGCTCAAGAGTGTT
CTTGGAAGTAAGAAAATGGTGGAAGAAGCCGACATCTCGCGACTCCCATACTTGCGAGCC
ACCGTCAAAGAAGTGTTCCGCTATCACCCCGCTGCACCTATGTTAGCTCCTCATGCGGCG
GAAGAGCAAACGGAAGTGAATGGATATATAATCGCCAAGAACACTAAAATATTTATCAAC
TTTTGGGCGATTACCAGAGATCCGAGCATATGGAAGAATCCAGAGAGTTTTGAGCCTGAA
CGGTTTTTGGATAGTGAAATAGATTTTGGGGGGCAACATTATGAGTTGATCCCCTTTAGT
TCAGGACGCAGAATTTGCCCCGGCATGCCACTAGCTGGTCGAATGCTGCATTGTATGGTT
GGAACAATGTGTCATAACTTCGATTGGGAGCTTGAAAAGGGGGCTGAATCTAAACAACTC
CAAAGAGAAGCTGTTTTTGGACTAGCACTCCAAAAGAAAATCCCCCTAAGAGCTATTCCC
ATCAAAGTTGAA
>clust133.ali_1 [3 - 1985]
GTGGAATTTGATACTCTACGGAGTAAAATGGCGACTGGAGCTGTTCCAACTTCGTTTACC
GGTCTCAAAAGCCGGGATCATTGTGGCTTGGGTTTCGGAAAGAGTTCCGACTTTGTTAGA
GTTTCTGACTTGCAAAGGGTTAAGTTTGGCAGGAGCAAGGTTGCAGTGATAAGAAACTCA
ACCAACCCCGGTTCAGAAACTGTTGAGTTCAAGCCAGCATCGGAGGGAAGCCCACTGTTA
GTTCCCAGGCAGAAGTATTGTGAATCCATACACAAGACAGTCCGGAGAAAAACCCGCACA
GTGATGGCTGGAAATGTTGCTTTAGGTAGTGAGCATCCTATCAGAATTCAAACAATGACT
ACCACAGATACAAAGGATGTTGCTGGAACTGTTGAGCAGGTTATGAGAATAGCAGATCAA
GGAGCGGATCTTGTTAGAATCACGGTGCAAGGAAGGAAAGAAGCAGATGCTTGTTTTGAA
ATTAAGAATTCCCTTATACAGAAGAACTACACCATCCCTCTGGTGGCTGACATTCACTTT
GCTCCACCTGTGGCTCTGCGAGTTGCTGAATGTTTTGACAAAATTCGTGTTAACCCAGGA
AACTTTGCTGATAGGAGGGCACAGTTTGAGATACTAGAGTACACCGACGATGACTATCAG
AAAGAACTCGAGCATATTGAGAAGGTTTTCACTCCTTTGGTTGAAAAATGCAAGAAGTAT
GGTGTGGCAATGCGCATTGGAACCAACCATGGTAGTCTTTCAGACCGCATTATGAGTTAT
CATGGAGACTCACCCAGGGGAATGGTGGAATCTGCATTTGAATATGCAAGGATTTGCCGA
AAATTGGACTTCCATAACTTTGTGTTCTCTATGAAAGCAAGCAACCCAGTTATTATGGTT
CAGGCGTACCGCCTTCTTGTAGCTGAAATGAATGTTCTAGGATGGGATTACCCATTACAT
CTGGGAGTAACTGAAGCCGGTGAGGGTGAAGATGGAAGGATGAAGTCTGCAATAGGAATT
GGAACACTTCTTACAGACGGCCTAGGTGATACCATTAGGGTTTCCCTAACTGAACCTCCA
GAGGAGGAGATAGACCCCTGCAGAAGATTGGCTAATCTTGGAATGAAGACAGCTGAACTT
CAGAAAGGAGTGGCACCATTTGAAGAAAAGCACAGACGCTATTTTGATTTCCAACGTAGA
ACTGGTCAACTTCCCATTCAAAAGGAGGGTGAAGTGGTTGACTATAGAGGTGTGCTTCAC
CGTGATGGCTCAGTTCTGATGTCAGTTTCTCTGGATCAGTTGAAGTCACCGGAATCGCTA
TACAAGTCCCTTGCAGCAAAACTTATTGTCGGAATGCCATTCAAGGATCTAGCCACTGTG
GACTCAATCTTGCTGAGAGAACTCCCCTCGCAAGATGATAAAGATGCTAGGTTGGCTCTC
AAACGTCTGATAGACGTTAGCATGGGAGTAATAACCCCTTTATCAGAACAATTGACAAAA
CCATTACCCAATGCTTTGGCCATGGTAACTCTCAAGGAATTGTCATCTGGTGCTCACGAG
CTTCTTCCAGAAGGTACACGTTTGGTAGTCTCTGTGCGTGGTGACGAACCCCAAGAAGAG
TTGGAAATTCTGAAGACTACCGATGCTACCATGATCCTTCATCACATACCATATTCAGAT
GAGCAAACCAGCAGAGTTCATGCTGCAAGAAGGCTCTTTGAGTACCTTTCTGAGAACTCG
CTGGACTTCCCAGTTATTCATCACATAGAGTTCCCAAAAGGAATCCACAGAGATGACTTG
GTTATCGGTGCTGGCACCAACGCAGGAGCTCTTCTGGTAGATGGACTAGGAGACGGTATT
CTATTGGAATCCCCGGATCAAGAGTTTGAGTTCCTCAGGGATACTTCATTCAATTTGCTA
CAAGGCTGCAGAATGAGAAATACAAAGAANANANAANANANAANAATNGANNTNATCANN
NAN
>clust70.ali_1 [3 - 2399]
AAAATTTGTCCTTGCATTGAAAGAGAAAAAAATGGCCGCTATGTCTTCTCTAAATTTATC
AGGGCACCGGCTACTAGCCGCATGTTACAGCTACCGGCAACAGCTCACATCCCGGACTTT
TATGCCGTCAACAACATACACCCGCCCTTGAGTTTCGAAATTCGTCGCAAGCAACTATCG
AAAGTAACTGAATGTCGAGTAGCAAGTCTGGATGCGTCACAAGTGGTTGAAAACATCACT
CCTCTTCAAACTCGCGATGAGGTGATAAAAAAGATAGAGGAGTCTATCGAGTACGTGAAN
AATCTGCTGATGACGTCGGGCGANGGCCGNATAAGCGTGTCGCCCTATGACACATCAATA
GTTGCCCTAATCAAGGATTTGAACGGGCGCGACNCCCCACAGTTCCCTTCGTGCCTTGAG
TGGATCGTGCAGCACCAATTGGCCGACGGCTCATGGGGGGATGAATTCTTCTGCATTTAC
GACCGGATTCTAAACACATTAGCCTGCGTCGTGACTTTGAAAACATGGAACGTTCACGAT
GAAATGATCCAAAAAGGAGTGACGTATGTGAATGAAAATGTGCATAAACTCAAAGATGGG
AAGCTTGAGCACATAACATCAGGGTTCGAAATCATTTTTCCCACACTTGTTCAAAGAGCT
AAAGACTTGGGCATTCATGGCCTCCCCTATGATCATCCACTCATCAAGGAGATTTCTAAC
ACAAAAGAAGGAAGATTGAAAAAGATACCAAAGGATATGATTTACCAAACACCAACTACT
CTACTATTCAGTTTAGAAGGTTTAGGGGATCAGGATTGGGAAAAGATACTAAAACTTCAG
TCCGGTGACGGCTCCTTCCTCACTTCGCCGTCGTCCACCGCCTACGTCTTCATGCAGACC
AAAGATGAAAAATGCTTGAAGTTTGTCGAGAACGCCGTCAAGAATTGCAACGGAGGAGCG
CCACATACCTATCCAGTAGATGTCTTTGCAAGATTATGGGCAGTGGACAGACTACAACGC
TTAGGGATTTCTCGTTTCTTCCACCAAGAAATTAAGTATTTCTTAGACCACATCCACAGC
GTTTGGACAGTGAACGGCGTTTTCAGTGGGCGAGATTCCGAATTTTACGATATTGATGAC
ACTTCAATGGGCGTTAGGCTTCTAAAAATGCATGGATACAACGTCGATCCAAATGCACTT
GAACATTTCAAGCAGCAAGATGGTAAATTTTCATGCTACGGTGGTCAAATGATCGAGTCT
GCATCGCCGATATACAATCTCTACAGAGCTGCTCAGCTACGATTTCCAGGAGAAAAAATT
CTTGAAGAAGCTTCTAAATTTTCCTATAATTTTTTGCAAGCAAAAATAGCCAAGAATCAA
TTTCAAGAAAAATGGGTGATATCCGACCACTTAATTGATGAGGTAAAGCTCGGGCTGAAG
ATGCCATGGTACGCCACACTACCTCGAGTCGAGGCTGCTTATTATCTACAATACTACGCT
GGTTCGGGCGATGTGTGGATCGGCAAGGTTTTTTACAGGATGCCAGAAATTAGCAACGAA
ATATACAAAGAGCTTGCCATATTGGATTTCAACAGATGCCAAGCACAACATCAGTTCGAA
TGGATTTACATGCAAGAATGGTATCACGGAAACAACATTGGTGAATTCGGGATAAGCAAA
AAAGACCTGCTTCGCGCGTACTTTATGGCTGCAGCAACCATATTCGAACCCGAACGAACA
CAGGAGAGGCTTGTGTGGGCCAAAACCCAAATTTTGTCCAAGATGATCACATCATTAATC
AAAACTACACTGTCTTTAGACCAAAACACTGCACTTATAGCACAAATTGGACATAATTTG
GATGTCCTTGATGAAATTATTAGTGCTATGAAAGATCATGGACTGGCTTGTACTCTGCTG
ACAACCTTCAAGCAATTTCTAGATGGTTTCGACAGATACACCCGCCATCAACTGAAAAAT
GCTTGGAGCCAATGGTTCATGAAACTGCAGCAAGGGGAAGCGAACGGTGGGGAAGAAGCG
GAGCTCCTAGCAAACACGCTCAACATCTGTGCCGGTCACATTGCTTTCAACGAAGACATA
TTGTCGCACCCGGAATACACCACTCTCTCCGCTCTAACTAACAAAATTTGCAACCGCCTA
AGCCAAATCCAATATAAAAAGATTTTGGAAGTCGTGGACGGTGGTATAAAAGATAAGGAG
CTCGAACAGGATATGCAGGCGTTGGTGAAGTTGGTGCTTGAAGAAAACAGCGGCGGCCTC
GACAGGAATATAAAACACACGTTTTTATCGGTTTTCAAGAATTTTTACTATATCGCCTAC
CACGACGAGGAGACGATCGATGCTCATATTTTCAAAGTATTGTTTGGACCGGTCGTG
>clust5293.ali_1 [1 - 687]
TCCCGTTACGCAAGAAATCTCTTCAAATTCAAAGCCACAAACTTTTCTTCCATTTCTAAA
ACAACCACCCGTTTCAACTCATCTCTGTTTGCGACGAATCGTTTGCGTTTTCACCAGAAA
AAAGCGTTTTTTATTTCTTCAGCGGTTATTGTTCCAAGAGAAACTCCGTTTCCCAGTCGT
GCGATGGCAACTCAGTCGACGCCGCCTAAATCTATCCATGAATTCACTGTGAAGGATGCC
AAAGGTAATGACGTGGATTTGAGCATTTACAAAGGGAAAGTCCTGCTAATTGTGAATGTT
GCATCACAGTGTGGCCTGACGAACTCAAATTACACAGAGTTGACGAAGCTGTACGAGAAA
TACAAGGATCAAGGTTTGGAGATATTGGCATTTCCTTGCAATCAGTTTGGTTCCCAGGAG
CCGGGAACCAATGAACAGATTCAGGAGTTTGCTTGCACTCGTTTCAAGGCTGAGTATCCA
ATATTCGACAAGGTGGAGGTGAATGGGGCGAATGCTGCTCCGATATACAAGTACATGAAG
TCTGTGAAAGGAGGGCTTTTTGGGGATAGCATAAAGTGGAACTTCTCCAAATTCTTGGTA
GACAAAGAGGGTAATGTTGTTGATCGCTATGCGCCCACCACATCTCCTCTCAGCATAGAG
AAGGATATAAAGAAGCTCTTAGGTTTG
>clust2906.ali_1 [1 - 1032]
TTTATGCATATGGAGTTCAAGATTCTGCCCTTTATTGCATTTCTTTCTGTGGCAATAGTT
GTAAGTCATGCAGCTTTGCCTCAGGAGGAGTATTGGAATTCGGTGTTGCCAAACACTCCN
NNGCCCAAAGCGATAAAAGAACTCGTGCAGCCAACATCGGAATGGCTGGACGACAAGAGC
ACATCCGTCGGAGTAGGCAGCGGCGGAGTGAACGTCAACAACGGAAACAGCGGCACCCAC
GTCAACGTTGGCGGCCCATCTAGCGGCGTTACTGTCGGAACACACAACAGAAAGGGCAAA
CCTGTCTATGTTCGGGTAGCCCCGTCTCCAAACCCGTTCCTATACAAGTACGCTGCCACC
GAAACGCAGCTGCACGACAACCCGAACGTGGCCCTCTTCTTCCTAGAGAAAGACTTGTAT
GCAGGCAACAAGATGACCCTCCACTTCTCCAAACCCACAGGAGAGGAGGAAGCATTCTTG
CCGCGCCACCTTGCCGACTCCATGCCCTTCTCCTCGAACATGCTGCCGGAGATCTACAGT
GAGTTTTCCGTGAAGCCCGGGTCAAGCGAGGCCGAGGCCATCAAGAAAACCATTCAAGAA
TGCGAGGACACGGAGCTGCAAGGAGAGGAGAGGTTCTGTGCAACTTCCTTGGAGTCCATG
GTCGATTTCAGCACATCCGTGCTGGGGAACGACGCGACCGCAGTGTCCACCGAGGCCGAA
AGCACGGAAAGGAAAGTGTACCGCATCGAGGCCGTGACGAGGTTGCCGAGCGACAAGCCG
GTCGTGGCGTGCCACAAGCAGGAGTATGCTTACCCCGTGTTCTACTGCCACAAGACCGAC
ACGACGGTGGCTTACCGCGTTTCCTTGGTGGGGGCCGGTGGGTCCAAGGCGGACGCGGTG
GCCGTGTGCCACAGGGACACGTCGGAGTGGAACCCGAAGCACTTGGCCTTCCAGGTGCTC
AATGTGAAGCCCGGGTCTGTCCCAGTCTGCCATTACCTCCCTGGGAATCACATTGTGTGG
GTTTCAAAGAAT
>clust5995.ali_1 [1 - 615]
ATAATCATGGTGAAGGCTGTCGTAGTTCTTAACAGCAGCGAGGGTGTTAGTGGCACCGTC
AGCTTCACCCAGGAGGGAGATGGCCCGACAACTGTCACCGGAAACCTTTCTGGCCTTAAG
CCCGGACTCCATGGATTTCACGTGCATGCGCTTGGTGACACTACCAATGGTTGCATGTCT
ACTGGTCCTCACTTCAATCCTCATGGCAAAGAGCATGGTGCTCCCGAGGATGATCTTCGC
CATGCTGGTGATCTTGGGAATATCACAGCTGGAGAAGATGGCACTGCATCGTTCACCATT
GTTGACAAGCAGATCCCACTGAGTGGACCACATTCCATCATTGGAAGAGCAGTTGTTGTT
CATGGTGATCCTGATGATCTTGGAAAGGGTGGACATGAACTGAGCAAGAGCACTGGCAAT
GCTGGTGGTAGAATTGCTTGTGGTATTATTGGCCTTCAGGGCCTGAGCAAACTTGGTTGT
GCACTCTACTTAATCATGGCACTGCGTTTCCTGCATTTACTTGTTAGAAGTACCCTATAT
CATTTCCAATTTCCTAATAAAAGTTTCTTGTTGAATTGGACTACATTTCCATCTTGTGTG
TTTTGTACTTCAATA
>clust1946.ali_1 [239 - 1312]
GGAACCACTGGTCGGAAGCTCGTGGTGAATGCACCGGCAAGGGGTGTGTTCGTCGAGGCT
GACGCAGATGCAACGCTGCAGAATTTCGGAGTGGATGGCCTTTATCCACCCTTCCCCAAC
TTGGACGACATTACTCTTGATGTGCCAAACAACCAAGGAATATTGGATGATATTCCACTT
ATGTTCATCCAGGTTACAAGACTAAAATGTGGGGGATTTATATTTTCAAACTGTTTCAAT
CACACAATGTGCGACGGTATCGGCGTTTCCCAATTTATGTCCGCCGTGGGCGAACTTGCT
CGCGGAGCGTCGTTCCCTTCTATTCGACCAGTTTGGGAACGGCATCTCCTCACCGCCGCC
CAGCCGCCTCGCGTGTCGTTCGCACATCGTGAATATGAAGTCGCAACCGGTGGGACCCAC
GTCCCGATGGATCAGATGGTGGAACGCTCCTTCTTTTTTGGCTCCGCCGAAATCTCCGCC
CTCCGGCACAGCCTGCCGCCGCATCTCCAGCGCTGCTCCAAATTCGAAATCGTGGCAGGC
TGCGTGTGGCGCTGCCAGACAATCGCTCTCTCCCTCAAACCCGATGAAGAGATTAGATTC
ATAAGCGTTATGGATAACCGGAAGCAGATAAACCCGCCGCTTCCGGCGGGGTACTACGGC
GACGTTATAGCATTGCCGGTGGCAGTGACGACTGCTGGTGAGTTGTCGAAGAATCCACTG
CACTACGCGGTGGAGTTGATGGTGAAGGCGAAACGTGAAGCTACAAATGATGAGTACCTG
AGATCCGTGGCGAGTCTGATGGTGATGCGAGATCGCCCCAATTTGACCGCGACGAACACT
TACATGGTGTCGAATTTGATGCACGTGGGTTTAAAGAAAATGGATGTTGGGTGGGGCACG
GCGGCGTACGGTGGGATGTCTAAAGGAAATTTGTGGCCTACCTTTAATGTGCAAGTAGCT
TGGTACTTTGGCTATAAGGATGGTTTGGTGGTTCCGGTTAGCCTACCTCTCGAGTCCATG
AAAGTCTTCGAGAAACATCTTCGATTGATGATGACTCCAACAGCTTCATCTTTG
>clust1093.ali_1 [1 - 1686]
AAACATAGAGTAATTGAGATGGAAATATATTCACCACCTGTTCCTGCAATCAAGAATGCA
AAGAAATTAAATGAAATTCGTAAATCTGCAAAATTTCATCCATGCATTTGGGGAGATTTC
TTTCTCAAGTATAATTCAGATAACACGAACATCAGTGATGCTCAACAACAAGAACTCGCA
AAGCAGAAAGAAATGGTTAGAAAAATGCTCTCTCAAACAGCGGACGATTCAACGTGTAAA
TTGGAACTCATCGATGCGATTCAGCGTCTGGGTGTGGAATATCATTTCAAGGAAGAAATT
GAGGAATCTTTGAAATATATTCATGACAATTACAAGCAGCATAATAGCAAAAACAACGAT
GATCTCCGCTCTGTGGCTCTTCGCTTTCGTCTGCTTAGACAACAAGGTTACAACATACCA
TGTGAGGTGTTCAGCAAATTCACTGACAAACAAGGAAATTATGAGGCGTCGTTGCAAAAC
AACGTTGAAGGTTTGCTGAGCTTGTATGAGGCGGCGCATCTTTTGAAACATGACGAGGAA
CTTCTTGACAGAGGAATAGAGTTTTGTTCGTCTCATCTTCGTGCTTCAGTACTCAACAAG
GCCGCGGATGTTTCTCTCTGTAAACGTGTCGAAGAAGCTCTGAAGATGCCACACTGTTGG
AGTCTCACAAGATTGGGGGCCAGAAAGTTCATTTCAGCGTACCAAGATGACGAGTCACAT
AATGAAATACTACTGAATTTCGCAAAATTGGATTTCAACCTAGTGCAGAAGATGCACCAG
AGAGAGCTCAGTGATGCTACAAGGTGGTGGAAGAAATTTGACGTAGCGAATAAAATGCCT
TATGCAAGAGATAGGATTGCAGAATTGTACCTATGGATGTTAGGAGTCTTCTTCGAGCCA
TGCTATGCTAAAGCAAGAAGCGTATTACTGAAATCCATTTGTATGGCTTCCATTGTTGAT
GACACATTTGAATATGCAACGATAGATGAACTACAGATTCTAGCAGACACTGTTCAAAGT
TGGGATGTTAATGAGACCTTGGAGGATTCGTCACCATACATCCAAATGTGCTACAGAAGC
CTTATTGATACTTATGCCGAATTGGAAGACGAAATGGAGAAATCGGGAGAATCAGACCGC
GTCCAATATGCAATACAAGAAATGAAAAAGTTAGTGTTGGCATATTTGGGGGAGGCGAAA
TGGTTGTATGATAATTATATTCCAACACTAGACGAGTATATGAAGGTCTCCCTCCCAAGT
TCCAGTTACATGATGTTGTCAACAACTTCTTTGGTGGGTATGGGAGATCAAGTTAGCAAA
AACGATTTTGATTGGATTATAAATGAACCTCTAATAGATCGAGCATCAGCATTAGTAGCT
CGATTTTTGAATGACTTAGTTGGAGATGAGTATGAAGAGAAACCCTCGTCGATACACTGT
TACATGAGACAGTATGGCGTGTCGGAGGATGAGGCTCGTGCTCAAATTAAACAACAAGTA
AAGAATGGATTGAAAGATATAAATCAAGAGTGCCTTGAGCCGACATCAGCATCCATGCCA
ATCCTCATGCGCATTATCAATCTTGTTCGAACCGCCCAACTTATGTATTCGGACGGGGAT
GGCTATACCGATCCCAACAAATCCAAAGAAACGGTCAAGATGTTACTTATCGAGGCCTTG
CCAATT
>clust3938.ali_1 [3 - 860]
NNTTNATNNCGNACCNAAANNTGCGGTATACCGAAAATTCGGTATTTTCGGTATTTTTTC
GGTANNGNAAGANNCNNTANNNCNNNATTNCGNTNNATTTTGCCAGCNNNNCTCTTTGAT
GATACCTTCGACGCCTATGCTACTTTTGAAGAATTGGAGCTTTTCATGGTAGCAATTGAA
AGGTGGAGCATGTCGTGCTTAGACGAAATTCCGGAATATATGAGAGGTTTATACAAGGTG
CTCTTGGAAGCCTTTGAAGAATTTGAAGAATATATGATCAAAGAGGGANCTTTGTATCGC
CTTGGCTATGGAATTGAAGCATTGAAAGACATAGCTCGAGCCTATTTTTCTGAGATTAAA
TGGAGGGAAGAAAAGTACAAACCGAAGAGCGANGAGTACATGCAAGTTGCAACGGCTAGC
TCTGGTTATAGATCATTAATAATTTTCTCTTTTCTTGGAATGGGAGATTGTGTNACAAAA
GAGGCATTCGATTTCGTTCTATCCGAGCCAGATATTGTGAAATCTGCCTTAAATATTTGC
AGGCTGACTGATGATATTGTGGGACATGAGTTTGAGAGGAAAAGAGAACACATACCTTCT
ATGATGGAGTGCTACACAAAGGAGCATAACAAATCAAAAGAAGAAGCNGTTCACGAATTA
CTAAACCGGATTGAGACAGNGTGGAAGCTCATAAACGAGGCATTTCTCAAACCAACTAAA
ATCCCGACCCCTCTACTTTCCCGTATTCTCAATTTTGCCCGTGTTATTGAGGTTATGTAC
AGCAAGGGCGATTGGTACACAAATGTAGGTCCTGAAATGCAGAACCTCATCACTCAAGTT
CTTATCGACCCNGTCCCG
>clust1523.ali_1 [1 - 1524]
AAGAGAGTTGTTATTTTAGAGTATCATTCTAAAAAAGCAGATAAAATGATGTCACTTATT
TTACTCTTATTGTCTCTTCCCATAATCTTGATTCTCTACTTCCAAACACAAAAACCTAAA
AATGGCAAGAAAGTCACACCACCGGGCCCACCGGAGCTTCCGATCATCGGCAATATGCAC
CAAATCGACGGCCAGTATCCGTACAGGTCCCTCCAGCACCTCTCCAAGCAATACGGCCCC
ATCATGTCCCTCAAGTTTGGAATCCGGCGCATCGTTGTGATTTCCTCAGCAGAAGTAGTG
AAAGAGATCACGAAATCAACCGATGCCATTTTCTCAAGCCGAGTTTGTAATGTCGCCGGG
AAGAAGGTGTCGTATAACTACCAAGACATCGGGTTTTCGACCTACAACGACACGTGGAGG
GAGATGAGGAAGATCGCCACCTTCCATCTCCTTAGCCCGAGCAAAGTTCAATCAAATCAC
CCCCGTTTCAGAGATGAAATGAGCAAGATGATGGCGAAGATTGCTAGAGATGCTTCTTCT
TCCACCGTCATCAATTTCAGTGACATGGCGATGTCGCTTTTTAGTAGTATGCTCTCCAGT
GTTTTGTTTGGGAAGACTTATGGAGGTGATCGAGGCTATGGAACGGATAGTTTCCTTGAA
CTTCTTAACGAAACTCGCCTCGTACTTGGAGATTTTTATATGGAGGATTTCTTTCCTTGG
CTTCGCTGGATTGATAGGCTCTCTGGAGTGGCTGCAAGGCTTGATCAGAATTTCCACAAA
ACGGATTCTTTTTGTCAACAAGTGATTGAAGAGCATATGAATCCGAATAGGCCTAAATCT
ATGGATGGTGACTTCACCGATAGTTTTTTAAGGCTTAAAGAAGATGGATCCTCTTCCTTT
CCTCTTACATTAGACCACATCAAAGGTGTACTAATGGACTTGGCAGCCGGAGGCGGCGAA
TCATCAGCAGTGTCTCTAGCGTGGACAATGTCGGCCTTGATGAAGAAGCCTTTGGTGATG
AAGAAGTTGCAAGACGAGGTAAGACAGTTGGCCGGAAAGAAAGATATGATCGATAGACAA
GACATAGAGAAACTTCCATATTTGAGGGCGGTTGTAAAAGAGAGTTTGAGATTGTATCCA
CCAGCTCCACTTTTGGTGCCAAGAGAGACTACTAGTAAGTGTACTGTAAATGGTTATGAA
ATTGAAGGAGGAACTTTTGTGATTGTTAATGCTTGGGCTATTGGAAGAGATCCTGCCGCG
TGGGAAAACGCAGAAGATTTCTTGCCGGAGAGGTACTTGGACCTTCAGAATCCAGAGTTG
ATCACGTTTGGATTCGGGCGGAGAGGGTGTCCGGGAATTGTAATGGCGATAGCCGAGCTG
GAACTTGCATTGGCAAATCTTGTATACAAATTTAATTGGGAATTGCCGGTTGGAATGAAG
GAAGAGGATATTGATTTCGAGCCAGTGACTGGACATGTAATGCATAAGAAGAATGCTCTT
TGTCTTGTTGCCAAGGTTGCCATA
>clust3307.ali_1 [1 - 960]
ATATCTCGAAACTATCGATCGAGCATGGATAAAATCCAGCACAAGTTCGTACAAGTCAAC
GGTCTAAAGATCCACGCGGCGGAGATCGGCGGCGAGTCGTCTCCGGCGGTGTTGTTCTTG
CACGGTTTCCCGGAAATATGGTACTCGTGGCGGTATCAGATGATCGCGGTGGCGGAGGCC
GGCTTCAGAGCCATTGCTCCGGATTACAGAGGATACGGGCTATCCGACCCGCCACCCGAA
CCCGACAAAGCCTCCTACAAGGACATCGTGGCGGATCTTCTCTCGCTTCTTGACGCTCTT
GCTATCCAAAAGGCTTTTGTAATCGGCAAGGATTTTGGAGCCAGAGTTGCTTACTTATTT
GCACTCTTTCACCCTGACAGAGTCTGTGGAGTCATTACCATGGGTGTACCTTACATGCCT
ATCACTCCCATCTCCTTTACAGAACATCTTCCCGAAGGTTTCTACATCGCAAGATGGCAG
AAACCTGGGAGAGCTGAGGCTGATTTTGGCCGCTTTGATAACAAAACAGTGGTGCGCAAT
GTTTACATTCTCTTCTCACGCAGTGAGATACCAATCGCGCATGAAAACCAGGAGATAATG
GACCTTGTGGATTCCACCACTCCTTTACCACCTTGGTTCTCTGAAGAAGATCTTGCAAAC
TATGGCTCTCTCTATGAAAACTCTGGCTTCCAAACTGCTCTCAAAGTCCCATACAGGTCT
ATGTCTGAAACTTACAATTTCACAAGTGAGAAAGTTGAGGTACCAGCATTGTTTATCATG
GGCGAGAAGGATTATGTGCTCAAGTTCCCTGGCATGGAGGACTATATAAAGAGCGATCAA
ATGAAGATGTTTGTTCCGAATGTGGAGACGGTGTTTGTGCCAGAAGGGAGTCATTTTGTG
CAAGAGCAGTTCCCTGAGCAAGTGAATCACCTTGTCCTCAACTTCCTCAAGAAAAATATT
>clust158.ali_1 [1 - 2160]
CTTCAAATAATTATACAACCTCTCTCTCTCAACACTCTTTCATCTCCACAGAGAGAGATG
GCATCTTCTTGTGGAGTTCTCAACAGCAGTTTCTTGCCTTTGCTCCACTCTGATGATTCG
TCCACCTTGTTATCTCGCTCTACTGCTGCTCTCCCCCTCAAAAAGCATAAGTTCGCGGTC
GTGGCAGCTCTTCAACACGACAACACGAACGACGTTGTTGCGAGCGGAGATGGCTTGACG
AGGCAGAAAACGAGGTCTCTCAATTTCACGGGAGAGAAGCCTCCGACGCCAATTTTGGAC
ACCATCAACTATCCAATTCACATGAAAAACCTTTCCGTCGAGGAGCTGGAGAGATTGGCT
GATGAGCTGAGGGAGGAGATAGTGTACTCGGTGTCGAAAACGGGCGGGCATCTAAGCTCG
AGCTTAGGCGTGTCGGAGCTCACCGTTGCGCTGCATCATGTGTTCAACACACCTGATGAT
AAAATCATCTGGGATGTTGGACACCAGGCCTACCCACATAAGATCCTCACCGGAAGGAGG
TCTAGAATGCACACCATTCGACAGACCTTCGGCCTAGCCGGATTCCCTAAACGGGACGAA
AGCGCCCACGACGCCTTCGGAGCCGGCCACAGCTCAACCAGTATCTCTGCTGGGTTAGGC
ATGGCTGTGGGGAGGGACTTGCTACACAAGGACAACCACGTGATATCAGTCATCGGAGAC
GGCGCCATGACCGCAGGCCAGGCGTACGAGGCGCTCAACAACGCAGGATTCCTCGATTCC
AATCTCATCATAGTCTTGAATGACAACAAACAGGTCTCCCTGCCCACGGCCACCATTGAC
GGCCCTGCTCCCCCCGTCGGAGCCCTCAGCAAAGCCCTCACCCGTCTACAAGCCAGCAGA
AAGTTCCGCCAGCTCCGCGAAGCAGCAAAGGGCATGACTAAGCAGATGGGAGACCAGGCC
CATGAAATAGCATCAAAGGTGGACACCTACATGAAGGGGATGATGGGGAAGCCCGGGGCC
TCGCTCTTCGAGGAGCTTGGGATCTACTACATCGGCCCGGTTGACGGCCACAACATTGAA
GATCTGGTATATATATTCAACAAGGTTAAGGAAATGCCTGCGCCGGGGCCTGTCCTCATC
CACATCATCACTGAGAAGGGCAAAGGCTACCCTCCTGCGGAGATCGCCGCAGACAAGATG
CACGGTGTGGTCAAGTTTGATCCCACAACAGGCAAACAGATCAAGTCCAAATCCAGCACC
AAATCCTACACTCAATACTTCGCGGAGTCTCTGGTGGCCGAAGCAGAGGCCGACGACAAG
ATCGTCGCGATCCACGCCGCAATGGGGGGAGGCACGGGGCTCAACTACTTCCAGAAGCGC
TTCCCGGACAGGTGCTTCGACGTGGGGATAGCGGAGCAGCACGCGGTGACGTTCGCGGCC
GGGCTGGCAACAGAGGGGCTGAAGCCATTCTGCGCGATCTACTCTTCCTTCCGGGCGGGA
GTGGTGGGGGCGGACGGCCCCACCCACTGCGGCGCCTTCGACACCACCTACATGGCCTGC
CTGCCCAACATGGTCGTCATGGCCCCCTCCGACGAGCTGGAGCTCATGCACATGATCGCC
ACTGCCGCCGCCATCGACGACCGCCCTAGCTGCGTCAGATACCCCAGAGGAAACGGCGTC
GGCGCGCCTCTCCCGCCTAACAACAAAGGAACTCCTCTGGAGGTTGGGAAGGGAAGGATT
CTGAGAGAGGGGTCTAGAGTTGCCATCCTCGGGTTCGGTACTATAGTGCACAACTGTTTG
GCAGCGGCGCAGCTTCTTAACGAGCACGGCGTGTCTGTAACCGTAGCCGATGCAAGATTT
TGTAAGCCACTCGACGGAGAGCTGATCAAGAAGTTGGTGCAGGAGCATGAGGTTCTCATC
ACTGTTGAAGAGGGATCTATTGGCGGATTCAGCGCCCATATTTCTCATTTCTTGTCCCTC
AACGGACTCCTAGACGGAAGCCTTAAGTGGAGGCCAATGGTGCTCCCAGACAGGTACATT
GACCACGGGGCACAGACGGATCAAATCGAAGAGGCCGGGCTCAGTCCCAAACACATTGCG
GCAACTGTTGTGTCACTTATTGGTGGAGCAAAGGACAGTCTTCATCTAATCAACAACTTG
>clust3054.ali_1 [1 - 966]
ATGAGATTAGTAATTTGTAAAGAGATGTGGTTGTTCATGAGAAATGGGCCTTCTGGATTT
TCTTCTGCTTCCACAGCTGAGGAAGTAACCAATGGAATTGATGCCTCTGGCCTCACTGCC
ATTGTTACAGGGGCGTCAAGTGGTATAGGATTAGAAACAGCACGTGTTCTTGCAAAGCGT
GGTGTTAATGTTGTGATGGGAATAAGAAATATGGGTGTTGGAGAGAAAGTGAAACAAGGA
ATCATCAAAGAGAATCCAGCTGCTAAAATTGATGCCATTCAGTTAGATCTCAGTTCCATG
CAATCTGTTCGAAATTTTGCATCCCACTTTAAATCTTCAGGTCTACCGTTGAACATTTTG
ATTAATAATGCTGGAATAATGGTGCCTCCTTTCACACTGTCTCCAGACAACATAGAGCTG
CAGTTTGCTACAAACTATTTAGGTCATTTCCTTCTAACACACTTGTTACTGGACACGATG
AAGAAGACAGCCCGTGACACAAAGAGGGAGGGGAGGATTGTGAACCTTTCCTCAATAGCT
CATCGTAATTCGTACAGAGAAGGAATCCGATTTGACAAAATCAACGATGAAAAAAGTTAT
TCCAAGTTTTCCGCATACGGCCAATCAAAACTTGCTAATATTCTGCACGCTAACGAGCTG
GCTAGACGGTTAAAGGAAGAGGGTGCNGACNTAACNGCAAATTCAGTTCATCCTGGAGTA
ATCACGACCAATCTTTTCCGCCATCTTGGNATTTTTGAAGGTTTAGTGAGCAGCGTTGGT
CGACTGGTGCTCAAAAACGTTNAACAGGGGGCCTCAACTACGTGCTATGTGGCGTTGCAT
CCACAGCTCAAAGGCGTCAGCGGTCAATACTTTTCGGACAACAATTTGGACAAGGCAGAT
GCCAAGGCTACTGACAAAGATTTGGCTGCTAAACTTTGGGATTATACAATGGACCTGATC
AATAAA
>clust927.ali_1 [326 - 1699]
GTTATGGCAAAAGCAACACAAAGTTTATATTCAAATGTCACTACTCATGCCATGGCGTTT
AGACTTCTGCGAGTGAAAGGATATGAGGTTTCATCAGAGGAATTGGCTCCATACGCGAAC
CACGAGAGCGTTAATCGGCAAACAACTGATGTGGCGATGGTTATCGAGCTTTATCGAGCA
GCGAACGAGAGAATGTACGAAGACGAGAGCAGTCTAGAGAAAATACTTGCTTGGACCACC
ACGTTTCTCAAGCACCAAGTGCAGAGTAACTCTATTCTTGACAAGAATTTGCACAAATTG
GTGGAATTTTATTTGGAGAACTATTATGGCATAACCAAAAGAATAGCAGTTAAACGAAAC
CGGTTCTCTAATCTATGTAATGAAGATTTTCTAGCATTTGCAAGGCATGATTTTAATATT
TGCCAAGTCCAGAACCAGAAAGATTTTCAGCAACTACAGAGGTGGTATGAAGATTCTAGG
TTGGAAGCATTGAATTATGGAAGAGAAGTATTACTCATGAGTTATTTTTTGGTTTCATTA
GATATTGACGATCCTGAATTATCTTATGCTCGTATAGCCTTTGGCAAGTGTATGGTGCTA
GTAACAAGTTTAGATGATTTTTTCGACTTTGGTGGTTCTAGGCAAGAATCTTACAAAATC
ATAGAACTAGTGAAAGAATGGAAAGAGAAGCCGGTTGAAGAGTATGGTTCTGAGAAAATT
GAAATCCTTTTTAAAGCTCTATACAATACAGTAAATGAGTTTGCAGAGATGGCTGGTGTC
GAACAAGGACATAGCGTTAGACGATTTCTTGTCGAACAGTGGTTGGAAATGCTTTTAGCT
ATGAAGGTAGAATTGGATACATGGACCGATGGCGTGCAACTAAGCTTCGATGAGTACATT
TCTAATTCATGGATGTCGACCGGTAGCAGAGCCGGACTTCTCACAACGTCGCTATTACTC
GGTGTTAAATTATCTGATGAAATGCTTGCAAGTGAAGAGTTGAGTGATCTAGGTAGGTAT
GTTTCCATGGTTGTTCGGCTGCTCAACGACATGGCGACTTTTGAGAGGGAACACAATGAG
AATAAAGGAGGCTGTGTGAGCGTTCTGATTGCAACTGCTGCGAGAGCTGAAAGAGTTATG
ACAGAGGAGGAAGCTATTGCAGAGGTAAAAGAAATAGCTGGTTATAACATAAGAAAACAG
ATGCAGATTGCCTACAAAAAAGACACCATTTGCCCAAGAAAAGTCAAAGATATTTTTTTG
GAGGGATGCAAGATTTTTTATTATTTGTATTCGGGCGGCGACGAATTCACTTCTCCACGG
CTACTGATGGAAGATGTGAAATCCTACATATTTGAACCTCTATCACTTCCGAAT
>clust1689.ali_1 [1 - 1425]
ACAATGGCTCTTAACTTGATGGCTCCAACTGATATCAAGACACTGTCTTTCTTGGATTCC
TCCAAATTGAGTTACAATCTCAATCCTCTCAAGTTTCAAGGTGGATTTGCTTTCAGAAGG
AAGGATAGTAGATGCACTGCCTCAAAGAGAGTCCACTGCTCGGCACAGCCCTCTCCCCCT
CCGGCTTGGCCCGGGAGGGCTGCTCCCGAGCCTGGTCGTATGAGTTGGGAGGGCCCGAAG
CCCATTTCGGTTATCGGATCCACTGGCTCCATTGGAACTCAGACGCTCGACATAGTTGCT
GAAAATCCTGATAAATTTAGAGTCGTTGCACTTGCTGCTGGTTCAAATGTCACCCTCCTT
GCTGATCAGGTGAGGGCTTTCAAACCCAAATTAGTATCAGTTAGAGATGAGTCATTAGTT
AGTGAGCTCAAAGAGGCTTTGGCTGATGTTGAAGACAAGCCAGAAATCATTCCAGGAGAG
CAGGGAATGGTTGAGGTTGCACGGCATCCTGATGCTGTTACTGTCGTCACAGGAATTGTT
GGATGTGCAGGCCTGAAGCCGACGGTGGCTGCCATAGAAGCTGGAAAAGACATAGCTTTG
GCCAATAAAGAGACACTGATTGCTGGAGGACCTTTTGTCCTTCCTCTTGCAAAAAAGCAT
AACGTCAAGATTCTTCCTGCAGATTCTGAACACTCTGCTATATTTCAGTGCATCCAAGGC
TTGCCAGAAGGTGCTTTGAGGCGTATAATATTGACTGCATCTGGTGGTGCTTTTAGGGAT
TTGCCGGTTGAGAAATTGAAAGAAGTGAAAGTAGCTGATGCTCTAAAGCATCCTAACTGG
AATATGGGAAAGAAAATCACAGTGGACTCTGCAACCCTCTTTAACAAGGGTCTAGAAGTT
ATAGAAGCTCACTATTTGTTCGGGGCTGAATATGATGACATTGAGATTGTTATTCATCCT
CAATCTATCATACATTCGATGATCGAAACACAGGATTCATCTGTGCTAGCTCAGTTGGGA
TGGCCTGACATGCGTCTGCCTATTCTCTACACCTTATCGTGGCCAGAAAGAATCTACTGC
TCCGAGATCACATGGCCTCGCCTCAACCTGTGCAATGTTGACCTAACATTCAAGAAGCCC
GACAATGTCAAATACCCATCGATGGATCTAGCTTATGCTGCTGGACGAGCAGGAGGCACC
ATGACCGGAGTTCTCAGTGCAGCCAACGAGAAAGCAGTTGAAATGTTCATTGACGAGAAG
ATTGGTTACTTGGACATATTCAAGGTTGTGGAGCTGACATGCGACAAGCATCGTGCAGAG
ATGGTGTCATCGCCTTCGTTGGAGGAGATCGTCCACTACGACCTGTGGGCACGTGAGTAC
GCAGCTGGGGTGCAACGATCGTCCGGATTGAGTCCTGCTCTTGTA
>clust2675.ali_1 [3 - 1082]
GAANCNNNANNNNANANANNCACCAGAATTAAGACCAATAACGGCAAAATGGGTGAGGAA
ATTAGCAACAAGCAAGTGATACTCAACAACTATGTCAAAACATCTGTGAAAGAATCCGAT
ATGTCGCTTAGAACTTCCAAAATTCAGCTCAAAATTCCCAGCGGTTGCGACGGCGCCGTT
TTGGTGAAGAATCTCTACTTATCCTGCGATCCTTACATTCTTAGCCGCATGAAGAAGCTC
GAGGAGCTCTATATTGCTTCTTTCACGCTGGATTCTCCTATTTCTGGATATGGAGTGTCG
AAAGTACTGGATTCGTCTCATCCAAATTTCAAGACGGGCGAGCTAGTTTGGGGGATTACT
GGCTGGGAGGAGTATAGCCTTATTAAAGATCCAGACATATTGTTTAAGGTTCATGATAAA
GATTTGCCTCTCTCTTATTATACAGGGATTCTTGGCATGCCTGGCATGACAGCTTATGTT
GGTTTTTTCGAGTTTTGCTCTCCCAAAAAGGGGGAAACTGTGTATGTCTCTGCTGCATCC
GGAGCTGTTGGTCAGCTCGTTGGTCAGTTTGCAAAGACCGCAGGTTGTTACGTTGTTGGG
AGTGCAGGGAGCAAAGAAAAGGTCGATCTCTTGAAGAACAAATTCGGGTTTGACGAAGCA
TTCAACTACAAAGAAGAGCAAGACTATAATGCAGCGTTGAAGAGGTACTTCCCCGATGGC
ATAGACATCTACTTTGAGAACGTGGGAGGGAAGATGCTCGAAGCGGTGCTAAACAACATG
AGACTCCACGGTCGTGTTGCTGTTTGTGGGATGATCTCCCAATACAGCCTTGAGCAGCCC
GAAGGCGTCCACAACTTGNTTAACCTAATAACAAAACGGATCCGTATGGAAGGATTTTTC
GTTAGCGACCACTACCATCTCTACCCGAAGTTCCTGGAGATGGTTGTGCCTCTAATCAAG
GAAGAGAAGATCACATACGTCGAAGACATAGCCCAAGGCATTGAAAGCGCGCCTGGGGCT
CTCGTTGGCTTATTCTCCGGTCGCAACGTCGGGAAGCAGGTGGTGGTGGTTGCTCGTGAG
>clust2220.ali_1 [1 - 1224]
CTCTCTTCACTACTCTCTCTCTCTAACTTGCCNANAACACGTGAGATGGCTTGNNCCANT
TTTGTGAAATTGAACGCCGCCGCCTCATCGTGGATCGGCGGCCACCAGTCCGTCAACTCG
CGCTCAGGATCGGCGCCGAGGTTCTCCAACCGCCGCGTTTCGGTCGTCCGCGCCGGATCG
TACACCNATGAGCTCGTCAAAACAGCTAAATCAATTGCATCACCAGGACATGGTATCCTT
GCAATAGACGAATCAAACGCTACATGNGGTAAGAGGTTGGCGTCCATTGGACTTGACAAC
ACCGAGACGAACAGGCAGGCCTACAGGCAACTCCTTCTGACGACCCCTAGTTTGGGTGAT
TATATTTCTGGTGCTATTCTCTTTGAAGAGACACTTTACCAGTCGACCACAGATGGAAAG
AAGTTTGTGGACTGTTTACGTGATGAGAATATTGTTCCTGGTATTAAAGTTGATAAGGGT
TTGGTTCCATTGCCAGGATCAAACAATGAATCTTGGTGCCAGGGATTAGACGGACTGGCT
TCCAGATCTGCTGAATACTATAAGCAAGGAGCCCGCTTTGCTAAATGGAGAACTGTTGTA
AGCATTCCTTGTGGTCCTTCTGCTTTAGCTGTTAAAGAAGCAGCTTGGGGTCTTGCTCGT
TATGCCGCCATTTCACAGGATAATGGGCTCGTGCCTATTGTGGAGCCTGAAATTCTCCTC
GACGGAGACCACCCGATTGAGCGGACTCTTGAAGTGGCCGAGAAAGTGTGGGCCGAGGTT
TTCTACTACCTAGCCGAGAACAATGTTGTATTCGAAGGGATCCTACTTAAACCGAGCATG
GTGACACCAGGAGCTGAACACAAGCAAAAGGCCTCTCCCGAAACCATTGCCAACCACACT
CTCACCATGCTCAGAAGAAGAGTGCCACCTGCAGTCCCAGGAATAATGTTCTTGTCAGGA
GGGCAATCCGAAGTTGAGGCGACACTGAACCTCAACGCGATGAACCAGAGCCCCAACCCG
TGGCACGTGTCCTTCTCGTACGCACGGGCACTGCAGAACTCCGTGCTGAAGGCGTGGCAA
GGTCGTCCAGAGAACGTAGAAGCTGCTCAGAAAGCACTCCTGGTGCGCGCGAAGGCCAAC
TCCTTGGCGCAGCTCGGGAAGTACTCTGCGGAGGGAGAGAACGAGGAAGCTAAGAAGGGA
ATGTTCGTGAAGGGCTACACTTAC
>clust5333.ali_1 [1 - 684]
CCAACACAAACTCTCCTCTCTCTCTCTCTTCTCTCATCTCCTCTCTGTGGCGAAGCGATG
GCCGTGCAATTGTGGGAGGCTTTGAAAGAATCAATCACAGTATACACAGGCCTGACGCCG
GCTGCCTTCTTCACAGCAATCGCCGTGGCCATTGCCTTCTACCAGCTGCTCTCAGCTCTG
TTCGGTTCCTCCGATGATGCAGGGCATGTTGATCACGGTTCTAGCAAGTCGGAAGAGGAT
GTGAAGCCTCTACCGCCTCCAGTTCAGCTTGGTGAGGTCACTGGCGACGAGCTCAAGCAG
TACGACGGCTCTGATTCAAGTAAGCCTCTGCTCATGGCGATCAAGGGCCAGATTTACGAC
GTCTCCCAAAGCAGGATGTTCTACGGACCAGGTGGACCGTACGCCCTATTTGCTGGAAAG
GATGCTAGTCGAGCTCTTGCAAAGATGTCGTTCGAGGACAAGGATCTCAACGGTGACCTT
ACTGGCTTGGGCGCGTATGAGCTCGAAGCCTTGCAAGACTGGGAATACAAATTCATGAGC
AAATATGTCAAGGTTGGAACTGTCAAGGTGGTTGCTGATGAATCTTCTGCTGTTGCTGCT
AACGGTGAAGTTGCAAAAGACGGCCCATCAGCACCCGAGGAGGCAACGGAGATTGCTCGT
GAGTCGGACAAAAAGGAAACAGAG
>clust3466.ali_1 [1 - 933]
AAAAGAGAGAAAATGGCAGCTCTACTACTACTACTTCTCTTCACTTTCATCTTCTTAGTC
CTTTTCTTGCTCAAGAAAAGCTCCACCCATTCCTCCGCCTCAACAAAAAGGCTGCCACCG
TCTCCATTAAAGCTTCCGATAATTGGAAATATATACCTAGCCGGAAGCCTACCCCACCGC
TCCTTCCAGTCTTTATCTAAGCGTTATGGCGAGGTAATGCTACTCCAATTCGGCAGCAAG
CCCGTCATTATCGCCTCCTCTGCCAACGCAGCCCGAGAGTTAATGAAAAACCAAGACCTA
ATCTTCGCAAGTAGGCCCAAGTTTAGCATCGCCGACAGGCTGTTGTACGGCGGCAGAGAC
GTCGCTTTCTCTGCCTACGGCGACCACTGGAGGCAGGCGCGGAGCATGTGCGTGCTACAG
CTCCTCAGCAACAAGAGGGTTCAATCCTTCCGATGCATTCGAGAAGAAGAGACGTCGCTG
ATGATTGAGAAGATCAAGCGATCTTCGCCGTCCATTGTGAACTTAAGCAAGGTGTTCATG
GATCTCACAAACGATGTCGTATGCAGGGCAGTGCTAGGGAGGACGTACGGCGGCGAGGAT
GGAGAGAGGGATTTTAATAAGATATTGGGGAAGTTTATTGAGATGTTGGGGAAATTTGAT
GTGGGAGACTTCGTGCCATGGCTAGGTTGGATTAACCGGGTGAATGGTGTTGAAGCACAA
GTTGAAAATGTTTTCAAAATGTTGGATGAATTTTTGGAGGGTGTGCTTCGAGAATATAGG
ATGAAGAAATTGAGTGATGATGCAGTTTTGAATTTTGCCGACGCATTGCTTCAGATGCAG
AGAGAAAGTAAGGATAGTGATCCGGTTGAGGATGATGTGATTAAAGCTCTAATCTTAGTA
AGTACCTCATCTTTATTATATCTTGTAGATTTT
>clust5193.ali_1 [1 - 699]
GGAAGAGAGAGAGAGAAAGAGATAGCAATGGATTCTGCTGTGGCTGTGTTTGGTGGAGCT
ACGCTCACTCCCTCCATTTCTTCCTCACTCGCCACAAATGTTCGCTTCTCCCACCTATCT
CTCCGCCGCCCTTCCCACCTCGCCGCCTTCCGGTCCACCTCCCATCTCTTCACACACTCC
TCGTCTCTCAACTGCTCCGCAAAACCCTACATCTTCCTCCCCCACTTAGTTGCTTCCCTG
GAAGTGGAAGAGACTTATATTATGATTAAGCCAGATGGTGTTCAACGTGGTCTGGTTGGA
GAGATAATTTCCAGATTTGAGAAGAAGGGGTTTAAATTGACTGGATTGAAACTATTTGAA
TGCCCCAAAGAACTTGCAGAGGAACATTATAAAGAACTGCAGGAAAGATCATTTTTCCCT
AAACTTATCAGCTACATTACATCTGGTCCTGTTGTGTGTATGGCATGGGAGGGTGTGGGT
GTTGTTGAATCTGCGCGCAAGTTAATTGGAGCAACGAATCCTCTAAATGCTATGCCAGGC
ACCATTAGAGGGGATCTTGCTGTTCAAACTGGAAGGAATGTGGTCCATGGAAGTGATAGT
CCTGAGAATGGCATACGTGAACTAGCTTTGTGGTTCACAGAAGGAGAACTATGCAAATGG
ACAGCAACGATAGACCCTTGGTTGAATGAAATCAATGAC
>clust1416.ali_1 [1 - 1539]
AGCAGACGAAGCTTAGTTCCGTTGACCTTCAATCAACATCTTGAGAGAGAGAGAGAAGCA
ATGACGATGCAAAACAATTTACCCAAAATCAAGTTTACTCAGCTCTTCATCAATGGCCAA
TTCGTCGACGCCGTTTCAGGGAAAACATTTGAGACAATAGATCCAAGAAATGGAGAAGTA
ATTGCAAAAATAGCTGAAGGGGATAAGGCTGATATTGATTTAGCTGTGAAAGCTGCTCGT
CATGCTTTCGACAATGGCCCATGGCCTCGTTTCCCTGCTTCCGAAAGAAGAAGAATGATG
CTCAAGTTTGCGGACTTGATCGACCAAAACACGGAAGAATTGGCAGCACTGGACAGCCTC
GACGCCGGGAAGCTATACAGCTTCGCGAAGCTCGCCGAGATCCCCAGCGCCTCCGAGAAC
CTCCGTTACTATGCCGGTGCAGCCGACAAGATTCACGGATCGACGTTGAAGATGTCCGGG
CAGCTGCACGGCTACACGCTGCGGGAGCCCATAGGGGTGGTGGGGCATATCATCCCCTGG
AACTTCCCCTCCTCAATGTTCACTATGAAGGCGGCCCCCGCGTTGGCCGCCGGCTGCACC
ATGGTCGTCAAGCCCGCCGAGCAGACCCCTCTCTCCGCTCTCTTACTCGCCCATTTGGCC
AAGCTGGCTGGCATCCCTGATGGTGTGTTGAATGTGGTGACGGGGTTNGGCCACTCTGCT
GGCGCCGCAATAAGCTCCCACATGGACATAGACAAGGTTAGTTTCACTGGGTCGACGGAA
GTAGGGCGTCTGGTGATGCAGGCGGCGGCAACCAGTAACCTGAAACCCGTGACGCTAGAA
CTTGGAGGGAAATCGCCCTTCATCATATTCGACGATGTTGATGTGGATAAAGTTGCTGCG
CTTGCTCTGCGTGCGATTACATACAACAAGGGGGAAATCTGTGTTGCTGGTTCGCGCGTT
TTTGTTCAAGAAGGTATATACGACGCGTTTGTAGTTAAGCTGTTGGATAAGTTCAAATCG
TGGGTGGTCGGAGATCCATTCGATCCAAATGTTCATCAAGGCCCACAAGTGGATGAGAAG
CAATACAACAAGATTCTTTCATACATAGAAATTGGGAAAAAGGAAGGAGCCACTTTGCTA
ACAGGTGGTAAGCCTGCAGCCAACAAAGGCTACTACATTGAGCCTACAATTTTCACTGAT
GTAACAGATGATATGACTATAGCCAAGGAAGAAATATTTGGACCTGTGATGTCACTTATG
AAATTCAAGAGCGTGGAGGAAGCGATCAAGAGAGGGAACGCGACTAAGTATGGGCTGGCG
GCGGGTGTGATGACCAACGATTTGAACATTGCAAACACGGTGTCTAGGTCGATTCGTGCG
GGGATAGTGTGGATAAACTGCTACTTCGCATTCAGTGACACTCTTCCTTATGGAGGTTAC
AAGATGAGTGGTTTTGGAAGAGATATGGGGATGGAGTCTCTGGACAGCTACCTTCAGACT
AAATCTGTGGCCATGCCCATTCACAACTCTCCTTGGCTC
>clust3337.ali_1 [1 - 951]
TGTACTACTAAAAAAGTAAAAACAATGATATCATTTCAGTTCTCTACAGTAATTCAAGCG
TCAATATTTTCATCTCCTCCCAAACATTCCTTGCATTCAATCAAGGGTAGCAGCACTGCA
GGAAAACGAACCGTAGAGGGGCCAAACGCAGGATGGTTTTCATCTCCACCACGTGCAATG
CCTAGGGCGTGTTTGGCGGGTGCCGCAGTTTCAGCGGATGCGGCGAAAGATGCAGTTGAA
GAAGCGATGATGCCCAAACACGTCGCTATAATCATGGGCGGAAATGGAAAGTGGGCTAGA
GATATAAAGTTGGCTGTTGGAGACGGCCTCAGAGCCGGCTGGCAGAATCTCACAACCCTC
ATTTCCAACTGTTGTGATCTCAGAATCAAGACTCTAACAATCTTCGCCTTTTCCAACGAC
TCTAGACGATCCCAAATGGAACTGGACTTAATGATGAGTTCAACAGAAAATTACATACGA
ACAGATGTCAAGGAGCTTATAACAAGACATGATATACTATTTTCCATGATTGGGGACAAA
TCAAGCCTGCCCGTATCTCTACAGTCGTCGATATCTTGGGCTGAAGAGACTAGCAAAGGT
AACAAAGGAATGAATTTGGTAATGGCGGCAAACTACAGCGGCCGCGACGACGTCGTACAG
GCCACCAAAAGGATCACCGCCAAAGTAAAACGTGGGATTCTACAAGCCACGGCCATCGAC
GAAGCCATGTTCGAACAAGAACTTATGACCAACACCGTCGAATTCCCGAACCCGGACTTA
TTGATTCGGACGAGCGGTGAACTCACAATCAGCGGCTTCCTTCTATGGCAGTTGGCCTAT
ACAGAATTCTACTTTACAGATAAATTGTTTCCTGATTTTGGTGAAGATGATCTTCGCCAA
GCACTTGCTTCTTACGCTTGCAGGCAGAGACGCTACGGCCAGCGGAATAAT
>clust1244.ali_1 [1 - 1416]
ATGGCGGCTGATCGTTCTGAGTCCAAGTTTCCCCCCAGCTTGTGGGGTGATCAGTTCATC
AATCACATTTCTGATTCCAAGGACTTTGAAAAATACTCCAAGATAGTTGAAGTGATGAAA
AATGATGTTAGAAGTCTGCTAACAGCTCCAGAAACCAAAATGATAGACACCATGAATCTT
ATCAACACACTCGAGCGCCTAGGTGTTTCGTATCACTTTGAAAACGAGATCGAAGAGAAA
CTGCAACAATTTTTCAATCTCAATACGAATTATCACGATGATGAAGCCTATGATTTGTAC
ACCGTTGCTCTCCATTTTCGATTGTTCAGGCAGCACGGCCACCATATATCTACTGAAATA
TTTGGTAAATGGAGGGATGTGAATGGGGAATTCAAAGAGAGCATTAAGAGCGACGCGAAG
GGTATGCTGAGTTTGTACGAAGCTTCCTATCTTCGAACACATGGAGAAACCATACTAGAT
GACGCCCTTGCTTTTACTACGGCTACTCTAAAATCAATGGTGCCAGACCTCGGATCACCC
CTCAAGAAGAAAGTTGAGCGTGCCCTCGTGCAGCCCTTGCACTTGGGGATTCCTAGAATT
GAAGCACGCATCTTTATAGACACGTACGAAGAAGAAGAGCACGGAAACGAAACCCTAATC
AAGTTTGCCAAATTAGATTATAACCTATTGCAGATGCTGCACAGAGAGGAGCTACAACAA
GTCTCAATGAGGTGGGATTTTGGAGAAATCTCTGGGCTCCCTGAGTACATGAGACCTCTC
TATAAAGCTATCTTGGAACTCTACATTCAATTCGAAGAAGAATTAGCTAAGGAAGGACGA
TCCTACGCATCACACCATACCATAGAAGGACTAAAGGAATTGGTGAGGTGCTACTTTGAA
GAGGCGAAGTGGTTCTTAGAGGGTAACTTGCCATCATTTGAAGAATACCTAAAGCTTGGT
TGCATTACCAGCACCTACGGTTATCTGGTCCCCTCTTCTTTTTTGGGAATAGGATCTGCT
CGAAACGAAGACTTCGAGTGGCTAAGTGAAAATCCTAAAATATTTGTTGCCACACTCATA
AAAGGTCGCTTACTTGATGACATAGGTTCTTACAAGTTTGAGACGGGGAGAGGTCAGCTT
GCTATTGGGGTTGAAAGCTACATGAAAGAAAATGGTGTGACAAAAGAAGAGGCAATGGCC
AAATTTATGGAATTATGTACAAATGCATGGAAAGATAGCAGCGAGCAGATGCTAAGGCCG
TCTTGTTATAAATCTTGGGATCTTCTTACGCGTATCCTCAATTTTGACCGCGTAACATAT
GTTGCGTATAATGGTGAAGAAGATGGATATACTCAACCCGAAAAGGTTTTGAAGCCTCAT
ATTGTAGCCACGCTAATTGATGCATTTGACGCGTTT
>clust2795.ali_1 [1 - 1062]
ACCAGCTACGCTAAACTGGGATCATCACCATCACTGATTCATCGATCATCATCATCATCA
TCATCATCGCCAATGGCGAATTCCACCAGAAGTCACTCTCCCGCCAAAAACTTGCTCTGC
ACCGCGCTAGCATTCCTCGCTCCCCTCCCTTCCATCTTCTTCTACCTCTCCTTCCTCCGC
CACTACGCAGCAGCAGGATCGGCCGACTCTCTCCCTCCTCCGTGGGCAGCGTGGTGCTAC
CACCACCCCATCCTCCTAGCCAATCTCCTCTTCTTCCTCAACATCAACGTCCTCTTCTGG
GCCCTCGCCCTCCTCCAGTCAAGCAACTGGTTGATCGACCTGTACTGGACGGTGATACCG
GTGCTGGCGCTGCACTACTACAGGAACCACCCAGCGGCGGAGTGGGAGGGGCGGCGGTCG
GGATTGGTGGTGGCGCTGACGTGGGTGTGGTTCGTGAGGATGACGCACAACTACCTGCGG
CGGGAAAAATGGCAGTTGGGAGAGAGAGAAGACTGGAGAATTAACGACATGCGGAAACAG
TATGCCACTAAATTTTGGTGGGTGTCTTTCTTCACCGTCTATGTTGCTCAGCAGGCGTTT
CTGATGGCAATAACCATGCCATTCTACGTGATCCACTCAAACCAAAAGCGACTAAGTATT
TGGGACGCGGTCGCGGCAGCGACATGCTTGGCCGGAGTCACAATCGCATATTTCGCCGAC
ACGCAGCTCTACAACTTCGTCGGTCGAAATGAGAGGCTGAAGAAGGACGGTGAGGCACTT
GTGCCGGTTCTGGATGAAGGGCTGTGGCGCTATTCCCGCCACCCCAACTACTTCGGAGAG
CAGTTGTGGTGGTCGGGAGTCGGCCTTTTCGCATGGAATTTGGATTATAGTTGGTGGTTC
ATTGGGCCGCTGGTGAATAGTGTGTGCTTGGGCATCGTCACTATTCTTGTGGAGGAGCGA
ATGTCGAAACAGGACTATAGGGCTAAAGCCTACAAGGAGTATCAAGAAACGACGTCATTT
TGGGTGCCGTGGTTCTTGGCAGGGAAACAAAAAAAGGAGATA
>clust874.ali_1 [1 - 1767]
AACATGTCGCTCGCCTTTAACCCGGCAGTTATGGCTTTCTCCAGCCGCAAAGTTAGAGAG
GTTTTTCCAGTGAAGCATGCTACAGTCCAAGGATCTCCGGTGATCATCAATAAGTCATCC
TTCTCCGTGAAATGCAGTCTTGCTACAACGGATTTGATGGGGAAGATAGCAGAGAAGTTC
AAGGGAGAAAACAGTAATTTTCCGGTCGCTTTTGAACATGCGGTAGATATACCCTCTTAT
CTGTGTATAATCGACACCCTCCAAAGGTTGGGAGTCGACCGATATTTCCAATCTGAAATC
GACACTATCCTTAAGGACACATACAGGTTATGGCAACAGAAAGAGAGAGATATATTTTCG
GATATTTTTATTCATGCAATGGCATTTAGACTCTTGCGAGTCAAAGGATACGAAGTTTCA
CCAGAGGAACTGGCTCCGTATGCTGACCAAGAGCGCATTGACCTGCAAACGATTGATGTG
GCTACGGTTATCGAGCTTTACAGAGCAGCAGAGGAGAGAATAGACGAAGAAGAGAGCAGT
CTTAAGAGACTACATGCTTGGACCACCACTTTTCTGAAGCAAAAGTTGCTCACCAATTCC
ATTCCTGACAAGAAGTTGCGGAAACTGGTGGAATACTACTTGAAGAACTATCACGGGATA
TTGGACAGAATGGGAGTTAGACAAAACCTCGACCTATATGACATAAGTCATTATCAAACT
TTAAAAGCTTCAGATAGATTCTCTAATCTACGCAATGAAGATTTTCTAGCATTTTCAAGG
AAAGATTTTAACATTTGCCAAGCCCAGCACCAAAAAGAACTTCAGCAATTACAAAGGTGG
TATGCAGATTGTAGGTTGGACACCTTGAAGTATGGAAGAGATGTAGTGCGCGTTGCTAAT
TTTCTAACTTCTGCGATTCTCGGTGATCCTGAATTGGATGATGTTCGTTTAGTCTTTGCC
AAACACATTGTGCTTGTGACACGTATTGATGATTTTTTCGATCATGGTGGGTCGAGAGAA
GACTCCTACAAGATCCTTGAATTAGTAAAAGAATGGAAAGAGAAGCCAACTGAAGAATAT
GGTTGCGAGGAAGTTGAAATTCTTTTTACAGCAGTATACAATACAGTTAATGAGCTGGCA
GAGATGGCTCATGTCACACAAGAACGTAAAGAATTTCTAAATGGGCTGTGGGTTCAAATA
CTAACATGTTTCAAGAAAGAATTAGACACATGGAGCGATGACACTGCACTAACCTTGGAT
GGTTACTTGTCTTCGTCATGGGTGTCAATTGGCTGCAGAATATGCATTCTCATGTCAATG
CAATTCATCGGAATTAAACTATCCGATGAAATGCTTCTGAGTGAAGAGTGCGTTGATCTG
TGTAGGCATGTCTCCATGGTTGACCGGCTGCTCAACGATGTACAGACATTTGAGAAGGAA
CGCAAGGAAAATACTGGAAACTGTGTGAGCCTTCTGCTAGCAGCTAATAAAGATGACAGT
GCCTTCACTGAAGAAGAAGCTATTACGAAGATAAAAGAAATGGCAGAAGGTAACCGGAGA
AAATTGATGCAGATTGTCTACAAAACAGGAACCATCTTCCCAAGAAAATGCAAAGATATG
TTTCTGAAGGTATGCAGGATTGGGTGCTATTTGTATGCAAGCGGCGATGAGTTTACATCT
CCACAACAAATGATGGAAGACGTGAAATCCTTGGTTTACGAACCCCTAACAATTCATCCT
CTTGAAGCTAATAATGTGAGTGGCAAA
>clust4655.ali_1 [1 - 765]
CGGGGCGTGAAGGCGCGCACCAACTTCGTGTACCCGGCCTCCCCCTCCCACCTCCACCAC
CCCGCCTCCGAGAATCTCCTCCCTTCCTTCACCTACGGGAAGCTATCTCAGCCCTCGATC
CTCTCCTCCTCTCGCCAATTCCTCTCTCCCGCGCAATTCGCCAACTCTAATTTCGATTTC
ACCAGAAATTCCCTAAATTCTCACCGATTTCTCCTTCGCGATTACATCACCTCCTCCACT
GCTAAATATCTCGATACCAATTCCAATTTCACTCTGAGCTCCGATTTTTTGAGAAATTCC
CCCAATTTCACCGGATCTTCTTCCTCCTCTCTATCCGCCACCGCCACCTCCGCCACTGTA
GTCTCCGAAACCGCCTTCTCCGCCGCGCCGCTCAGCTTAGAAAACATCGAGAACAAAAAC
GGCGTCGCTCTGTGGAACGGGGATAATTGCATGGATTTCTTCCCAACTGAGAGGTCTGAT
TCCGGCCTATTGCATGAAGTTCTCAACGGATTTCTCCCAAATTCAACGAAAAACGTAATT
AATGAGGAGGAGGAATTCGCTATTCCGGCGGCGGCGAAAGGGGAGGAATATTTAGGGTTT
TCTGGTGATTACGGTGCTACTCCGCAATTTGGGAAATTGAACAATTGTTTTGGAATTGTT
GAGAGTGAATTTGAGGGGTCGATTAATCAAACTAATGGGATTTTATCTGAGATCTTCAAC
TATCAAGAGAGTGGGAATCTGCTTGAAGCGAACATGCAGAATGCA
>clust5902.ali_1 [1 - 624]
AACAACTGTCTCGGTGGATTCATTTGGTTAGAATCCTTTATTTGCAGAGATGATTACTCT
CTAAAACACCAAGCATTATATGGCAACCTTGGCAACAAGACAAAGAGCATTCTTCTTATG
CATTACATGTCCAGTCACTGGCTCGAAATCAATATCCTCTTCCTTCATTCCAACCGGCAA
TTCCCAATTAAATTTGTATACAAGATTTGCCAATGCAAGTTCCAGCTCGGCTATCGCCAT
TACAATTCCCGGACACCCTCTCCGCCCGAATCCAAACGTGATCAACTCTGGATTCTGAAG
GTCCAAGTACCTCTCCGGCAAGAAATCTTCTGCGTTTTCCCACGCGGCAGGATCTCTTCC
AATAGCCCAAGCATTAACAATCACAAAAGTTCCTCCTTCAATTTCATAACCATTTACAGT
ACACTTACTAGTAGTCTCTCTTGGCACCAAAAGTGGAGCTGGTGGATACAATCTCAAACT
CTCTTTTACAACCGCCCTCAAATATGGAAGTTTCTCTATGTCTTGTCTATCGATCATATC
TTTCTTTCCGGCCAACTGTCTTACCTCGTCTTGCAACTTCTTCATCACCAAAGGCTTCTT
CATCAAGGCCGACATTGTCCACGC
>clust10.ali_1 [1 - 2961]
CCTCAAAAAAAGGATCAGCAACAATATTGGGCAGATAAGGAAAAGCCATACCAGTTCGTT
ACAGGTAGAGAATTCGCAGAGGCATTTCAATCATCTGTTGTTGGTCGGAGGCTCGGGGAA
GAGCTTGCAGTTCCATACGATAGGAGCAAGAACCATCCTGCCGCATTGACAACCAAAAAG
TACAGTCTCGGGAATAAGGAACTTCTGAAAACCTGTACTCAAAGAGAAATCTTGTGGATG
AAGAGAAACTCATTCGTATATCGCTTCAAAATCTTCCAGCTCTGCACCATGGCAGCTATA
TCCATGGGAATGTTCTTCCGAACTAGAATGTCTAAAGACAACATCACTGACGGAGGCATA
TACACCGGGGTACTATTTTTCTCAGTCATTATAGTCATGTTCAATGGAATGTCAGAGCTT
GCGATGACAATTAAAAAGCTTCCAGTCTTCTACAAACAAAAGGATATGTTCTTCTTCCCC
CCATGGATATATGGTCTTCCACCATGGTTACTGAGCATTCCAATGGCCATACTTGAAGTT
GGTCTATGGACAGGTTTAACTCACTATGTATATGGACTTGATCCAAATGTAGGAAGTTTT
TTGAAGCAGTACCTCTTGCTCATATTCACAAACCAGCTAGCAGGAGGACTATTCAGATTT
ATCGCAGCAGCAGGAAGGAATATGATTGTAGCAAATACAGTTGGCATGTTCACTCTGCTC
ATGCTTTTTGCACTAGGCGGATTTGTCCTGTCAAGAAACAATGTAAAGAAATGGTGGTTG
TGGGGGTACTGGTCCTCACCATTGATGTATGCTCAGAATGCAATTCTTGTTAACGAATTC
ACGAGACACAGTTGGAGTAAGGAGATAAATGGGACTAAATTAGGTGTCCTTGTGCTGGAG
TCTAGAGGTTTCTTCCCAGAATCTTACTGGTATTGGATAGGATTTGGAGCTTGCATTGGA
TTCATGTTTTTATTCAACATCGGCCACTTGATCTCTCTTACATATCTCGATGCATATGAC
AAGAAACAAGCTGTATTACCAGAAGAACATGAAGAGGGTGTCATCCAAGCTAGGGCTCAG
GCTCGGGTTGGTGGAACCTCATCCACAGCAATAGAATCCAACACGAACCAGAGTAGGGGA
ATGGTCCTGCCATTTGAACCACATTCCCTTACATTTAATAACATCAGCTATGCAGTTGAC
ATGCCAGCAGAAATGAAAGCTTTAGGAGCAAATGAAGATAAACTGGTACTCCTGAAGGAA
GTAAGTGGGGCGTTCAGGCCAGGTGTTCTTACAGCTTTGATGGGCGTTAGTGGAGCTGGT
AAAACTACATTGATGGATGTATTAGCTGGGAGAAAAACAGGAGGATATATTGAAGGAGAC
ATCAAAATCTCTGGTTATCCGAAGAAACAGGAAACATTTGCCCGGATTGCAGGATATTGT
GAGCAGAACGACATCCATTCTCCAAATGTCACTGTCCATGAGTCACTCACATACTCAGCT
TGGCTGCGCTTGGCTGCAGAAGTGGATGCAAAAACTAGAAAGATGTTCGTTGAGGAGGTG
ATGGAACTTGTAGAACTTAACTCTCTGAGAGGAGCACTAGTTGGGTTGCGAGGGGTTACT
GGTCTCTCAACTGAGCAGAGAAAACGGCTGACAATCGCAGTTGAACTTGTAGCTAATCCT
TCAATCATATTTATGGATGAACCAACATCTGGGCTTGATGCAAGGGCTGCTGCAATTGTG
ATGAGAACAGTCAGGAACACGGTGAACACAGGAAGAACAGTGGTATGCACTATCCATCAG
CCAAGCATCGACATATTTGAATCATTTGATGAGCTGTTTTTGCTGAAAAGGGGAGGTGAA
GAGATATATGTCGGGCCACTGGGCCGTAACTCGACCAATATGATCAACTACTTTGAAGCA
ATAGAAGGAGTAGCAAAGATAAAAAATGGATACAATCCAGCTACCTGGATGCTGGAAGTC
ACTTCTTCTGCACAAGAGCTTCAATCGGGATCTAATTTTGCAGATCTTTACAAAAATTCA
GACTTATACATGAGGAACAAAGCCCTGATCAATGAATTGAGCGTCCCTCGCCCTGGCACA
AAAGATCTATATTTCCCCTCGCAGTTCTCTCAATCCTTCCTCACTCAATGCAAGGCTTGC
TTGTGGAAACAACATTGGTCCTACTGGAGAAATACCGCATACACAGCAATCAGATTTGCT
TTCACAACCTTCATAGCCGTTATATTCGGCACAATGTTCTGGGATCTCGGCTCAAAAACG
GAGCATCAACAAGACCTCTTCAATGCCATGGGTTCAATGTTCTCTACCATCAGCTTCTTG
GGGTTCCAGTATGGCTCGACAGTCCAGCCGGTAGTTACCATTGAACGGACAGTCTTTTAC
AGAGAAAAGGCAGCAGGAATGTACTCAGATCTACCATACGCGCTCTCGCAAGTCCTCATT
GAGATTCCATATGTCCTTGTTCAATCCATTGTATATGGCGTTACCATCTATGCAATGATT
GGATTCGATTGGACTGCTGAGAAATTCTTCTGGCTCTTGTATTTCCTGTTCATCACATTG
CTATTCTTTGTTCTATACGGCATGGTGGCTGTGGCAGTCTCTCCTAATCAAACTGTAGCC
AACATTGGCTCTTCTTTCTTCTATGGACTGTGGAATCTCTTCTCGGGCTTCATCATCCCA
CGCCCTNNAATGCCGGTGTATTTTCGATGGTACTACTGGTTAAGCCCCACGGCTTATAGC
TTGTATGGTATCATTGTTACTCAATTCGGGAAAAATCAGAATGTGATGGAGTCTGGGGAA
ACTGTTGAACAATTCTTGAGAAANNNNTTNNNGTTCAAATACAGTATGGTGGGATTCGTG
GCATCCATGCTTCTCGTGTTCGTCGTCACTTTCACTTTAATATTTGCATTTGCCATCAAG
ACACTCAACTTCCAGAAAAGA
>clust4785.ali_1 [1 - 747]
GCATCTTTACTCACATATTCCCATTTCCAACCACAATTCTTCCATATGGCCATGGCTGCT
TCCCTCTGCTATGCCGCCCCGCTCCCCATCCACACCTCCTCAAAGCAACCCTCCCTCCAA
TCACCCGCACCGGGACCTTGTTTGCCGCGAAAATTGCTGCTTCCCTCGTTGAAATTCACC
GCCAGGCCGTCTTCCTCGACGGTACTAGCTTCCGCCGCGACCTCGGTTGGAGTAGAGCCT
CAATCCGGAGCTGCTACTCCGCCCAAGCTTCTACCTTTCCGCGTCGGCCACGGATTTGAC
CTTCATCGCCTCGAACCGGGCTATCCCCTCATTATCGGCGGCATCGATATTCCTCACGAT
CGAGGCTGCGAGGCTCACTCGGACGGTGATGTATTGCTGCACTGTGTTGTTGATGCAATA
TTGGGGGCGCTTGGCCTCCCAGATATAGGTCAAATATTTCCAGACACAGATCCCAAGTGG
AAAGGCGCAGCATCTTGTGTTTTTGTGGAAGAGGCTGTTCGGCTGATGCACGAGGCAGGC
TACGAACTAGGTAACTTAGACGCCACATTGATTCTCCAAAGACCAAAACTGAGCCCTCAT
AAGGAGGCTATACGGGAGAATTTATGCAAGCTACTTGGTGCGGAACCTTCGGCTGTGAAC
CTCAAGGCAAAAACTCATGAAAAGGTGGACAGTCTTGGGGAGAACCGGAGTATAGCAGCA
CATACAGTTGTTCTCCTTTTTAGGAAG
>clust3274.ali_1 [1 - 963]
GAGAATCCGACATGTGCTTTGAAGGAATCCACCATCTCCTCCGAAATCCCAAACGGCGCC
GTTTTGGTCAAGAATCTCTACTTGTCGTGTGACCCTTACTTGATTGGTCGCATGAAAAAT
ATTGAAGGCTATTTCTCTGCTCCTTTCAAACTTGGCTATCCTATTGCTGGATATGGAGTG
TCGAAAGTGTTGAATTCTTCACACACCGATTACAAGAAGGGTGACCTAATTTGGGGGATC
ACCGGTTGGGAGGAGTACACTCTCATTAAGGATCTCACCGGTGTCTTCAAAATTAACGAA
ACCGATGTGCCTCTCTCCTACTATACTGGACTTCTCGGTATGGCAGGCATGACAGCGTAT
GCTGGATTTTTCGAGCTTTGCTCTCCTAAAAAGGGGGAGACTGTTTTCATCTCGGCTGCC
TCCGGGGCAGTCGGGCAGCTTGTCGGTCAGTTTGCCAAGCTGACCGGATGTTATGTTGTA
GGAAGTGCAGGGAGCAAAGAAAAGGTTGATCTCTTGAAGAACAAATTTGGGTTTGATGAA
GCATTTAATTACAAAGAAGAGCAAGACTATAATGCAGCTTTGAAGAGGTTTTTTCCCGAT
GGCATCGATATCTACTTCGAGAACGTGGGAGGGAAGCTTCTAGAAGCAGTCTTGAACAAC
ATGAGACTCCATGGGCGCATAGCAGTGTGTGGGATGATCTCTCAGTATGAGCTCGAGAAG
CCAGAAGGCGTGCACAACTTGTTTAACCTAATATCGAAACGGATTCGTATGGAAGGATTT
CTGGTTTTCGACTACTACCATTTGTACCCCAAGTTTCTTGAGATGGTTCTACCTCTTATC
AAGGAAGACAAAATCACTTATGTTGAAGACATGGCCGAGGGCCTCGAGAGCGCACCCAGC
GCTCTCGTAGGCCTTTTCTCCGGCCGCAACGTCGGGAAGCAGGTCGTTGTAGTTGCTCGT
GAG
>clust2472.ali_1 [1 - 1056]
AAAATAAATCAAGCAAGAATGGCATCCTCCTCCCAAGATGTTCTGGATGCTCAAGCTCAT
GTATGGAACCACATATTCAGCTACATAAACTCCATGGCACTGAGATCTGCGGTTGAGCTA
CGAATACCCGACGCCATCCACAAACACGGCAAGCCTATCACGCTTTCTCAGCTGGCCGAT
GCACTCTGCATCAACAAGGAAAAATCCCACGCCCTCTATCGCCTCATGCGCATTCTAGTC
CACTCCAAGTTCTTCGAAAAGATCAACATCNCCGAGCAAGAGGAGAGAGAAGNNGCTTAT
TNTCTNACTAGGGCTTCACGTCTCTTGATAAGNGATGANCCACTGAGCCTTGNGCCTTTN
GCNCTTCTCNNNACCNACNCNGNCNTCATTGANCCGTTCCATCATATGAGTGAATGGTNT
CGAGACGAATGCCCCNCTGCGTTCNTCACCAAAAATGGGATGGATCATTGGGAGTTTGCA
GCCAAAGANGAGANNTGGAATNAANNGTNTAATGAGGCCATGGCNGCTGATGCACGCTTC
NTNNGCAGCNTACTTGTNAAAGANTGCAANCATNTTTTTGAGGGNTTGAANACGATGGTG
GATGTNGCNGGNGGCNCNGGGGAGGTGTCCAAGGCGTTGNCCGGGGCATTNNCCGGGTTA
AAATGCNTCGTGCTNGACCNGCCACATGTCGTTGCTNGCATGGAAGGCTCTGAGAATGTG
AGGTTTGTTAGNGGAGACATGTTTGAATTCATTCCTCCCGCTGATGCAGTTTTCCTCAAG
TGGATAATGCACGACTGGAAAGACGAAGATTGCATCAAAATACTAGGAAAATGCAAAGAA
GCAATAGCTCACAATGGTAACAAAAAGGTGATTATTGTGGACATGGTTGTGGATGAGGAG
AAGCAAACTCATCTGCTCATGGATGTGCTCATGATGACTCATTATCCAGGAAAAGAAAGA
ACTGAGACAGAATGGGCTAAGCTCTTTACTGCTGCTGGTTTCAATAATTATAAAATCACT
CATACTTTGGGAGTCAGGTCTATAATTGAGGTGTTT
>clust3441.ali_1 [1 - 870]
GCAACGAAAATGGGAGTAAAATTAAGTGTTTTATTAGTAGCTCTTTTGTCGATGTTAGTA
ACATGCATTGATGCAACTTTCTTTTTCCATAAGAAGCATTGCATAGAATGGCCTATTTAT
TGGTCTCCATTTGATCACCACGGCCACCACTACAAAATATTTTGTCCACCGCCACCACCA
CCACCACCACATCATCATAAACATAAACATAAGCCACATCCACATCCACACAAACATAAA
TCACCACCGCCGCCATCATTAGAAGCTCCTTCCCCGGCACCAATAGCCATTCCTCCTCCG
TCGATAGAAGCGCCTTCTCCGGCCCCAATAAACATTCCTCCACCTATAGAAGCGCCTTCT
CCGGCCCCAATCGTCACTCCTCCAATTGAAGCACCTTCTCCATCACCAATAAACATTCCT
CCACCTATAGAAGCGCCTTCTCCGGCACCCTTAGAAGCACCTTCTCCGGCACCCTTAGAA
GCGCCTACTCCGGCNCCNNTNGAAGCACCTTCTCCGNCACCAATNGCCATTCATCCTCCT
ATAGAAGCGCCAACTCCGGCACCGACTCCCATTCCTCCGCCTTTAGAAGCGCCTACTCCG
GCACCGACTCCCATTCCTCCGCCTNTAGAAGCGCCTACTCCGGCACCCTTAGAAGCACCT
TCTCCGGCACCCTTAGAAGCGCCTACTCCGGCGCCTTTAGAAGCACCTTCTCCGGCACCA
ATTGCCATTCCTCCACCGCCGCAAGCGCCTTCTCCAGCACCTATAGAAGCTCCTTCTCCG
TCACCAATGCCCATTCTTCATCCTCCGCCGCCGATAGAAGCGCCTTCTCCAGCACCAATC
GTAGCTTCACCGCCTTCTCCGACTCCACCT
>clust2916.ali_1 [1 - 996]
TACAGAGTTCACACAGCCACAGTCAACGTACAAGCACCAAAAATGGCGGTTGTCTCCACC
TCTCTCGCCGGCGCCGTCACCAGCCAGCTCACTCAATTCTCCGGCCTCCGAAAATCCTTC
CTCAAGCTCGACGCCTCCAGCGCCAACTCCAATCAATCGTTTTTCCAGAATGTCGACTCG
CACATCCGCCTCGCCTCCTCCGGCAAAGCTTGCCGCGGCGTCGTCGCGATGGCAGGATCC
GGAAAGTTCTTCGTTGGTGGGAATTGGAAATGTAATGGGACTAAAGAGTCAATCAGCAAG
CTTGTGGCGGACTTGAACAGTGCAACCCTTGAATCTGATGTTGATGTTGTTGTATCACCT
CCTTTCGTCTACATTGATCAAGTCAAGAATTCATTGACTAATCGGATTGATATAGCAGCC
CAGAATTGTTGGATTGGAAAAGGTGGTGCTTTCACTGGAGAAATCAGCGTAGAGCAACTG
AAAGACATTGGATGCAAGTGGGTAGTTCTTGGGCATTCTGAGCGGAGGCATGTGATAGGA
GAAGATGATCAATTCATAGGAAAGAAGGCTGCTTATGCCTTGAGCCAAGGTGTAGGAGTA
ATAGCTTGCATTGGGGAGTTGTTGGAAGAAAGAGAAGCTGGAAAAACATTTGATGTTTGC
TTTCAGCAATTGAAGGCTTATGCTGATGCTGTCTCAAGTTGGGACAATATCGTCATTGCC
TATGAGCCCGTATGGGCAATTGGAACTGGTAAAGTGGCCTCACCTGAGCAGGCCCAGGAA
GTGCATGCTGCTGTTAGGGATTGGCTAAGTAAGAATGTATCAGCTGAAGTTGCTTCTAAA
ACACGTATTATCTACGGAGGTTCTGTCAACGGAGGCAACTCAGCCGAGCTTGCCAAGAAA
GAAGACATTGATGGATTCCTCGTTGGTGGTGCATCTCTAAAGGGTCCTGAGTTTGCTACT
ATCATCAACTCTGTCACTGCCAAGAAGGTAGCTGCC
>clust4414.ali_1 [1 - 798]
TGGTTGGTTGTTCACAGTTCATACCATTCTCAAACGACCATGGCCAAGAAATCTATGTTC
AGATACTGCTTGGTGGATGCATTTACCGATTCGGCATTCAAGGGTAACCCGGCGGCGGTG
TGTTTCCTGGAGGAGGAGAGAGACGAAGCGTGGATGCTCGCGGTGGCGCGTGAGCTGAAC
GCTCCCATCACATGCTATTTGACTCGGATGCCCTCTTCCGACGAGTTCCGCCTCCGCTGG
TTTACGACGGTCAGGGAGGTAAAATTGTGTGGACACGGAACATTAGCCTCATCTCACTTT
GTGTTCGAACAAGATCTAGCCAACTCCGACACCATCCGCTTCTCAACCATGTCCGGAATT
TTGACGTCCAAACGCATTCCTCAAAATGCCTCTACCTTCCTCATTGAGCTCGATTTCCCA
TCCATCCCTATCACTGAATATGAAGAAGAATATAGTCCCTCTATTTTGAAGAGCTTAAAC
GTTACTTCCGTCAATCAAATCTACAAGACAACTACTTTCGAAGCTTTTCTCATCGTTGTG
GTGGGGTCAAGTGAGACGGTTGTTGAAGTGGTTCCTAATTTCGATGAGATACGGAAATTG
CCTTGCCAAGGATTAGTCCTTACCGGGGTTGCACCAACCACCTCAGGATTTGACTTTTTC
ACACGACTTTTTAGTCCTGCAACGGGGGTTGATGAGGATCATGTGTGTGGAAGCGCGCAT
TGCGCCTTGGTCAACTGGAGCAAGCAACTTGGAAAGCATGATTTCGTAGCGTATCAAGNA
TCGCAGAGAAGTGGANTT
>clust4440.ali_1 [1 - 795]
GGGAAAAAGGTGAAAATGGCTACTACACTTCAATTTGCTCTTCCCTCCATTGCTGGAGGC
CGGCGCCGGCCGGAGTCACGCTCCATTATCAGACTGGTCAGGTGCGCAGCTGACCGGCAG
GCGCTTTTTAACCGCATTGCACCAGTTTATGATAACTTGAATGACTTATTTAGTTTAGGA
AGGCATAGAGTGTGGAAGCGGATGACTGTTTCCTGGAGCGGAGTGAAAGAAGGGGATACT
GTGTTGGATGTTTGTTGTGGAAGTGGGGATTTGGCTTTTCTGTTGTCTGAGAAAGTTGGA
ATCAGTGGAAAGGTCATTGCTCTCGATTTCTCAAGGGAGCAGTTACAAATTGCTGCAAGT
CGCCAGAGTGAACGATCAAAGGCCTGTTACAAGAACATCGAGTGGATTGAAGGAGACGCA
GTCAATTTACCATTCTCAAAATCCTCGTTTGATGCTGCAACAATTGGCTATGGCTTACGC
AATATTGTAGATAGGAGAAAAGCTATGGAGGAGATGTATAAAGTTCTGAAACCTGGTTCA
AAAGTATCTATTCTTGACTTCAACAAAAGCACTAGCTCATTAAACTCTTCAATTCAGGAT
TGGATGATTGACTACATAGTGGTTCCTATTGCAAGTGGCTATGGCCTAGCCAACGAGTAC
CATTACTTGAAGAACTCAATCAAGGAATATCTGACGGGAAACGAGTTGGAGAAGCTAGCT
GGAGAAGTGGGCTTTTCTGAGGCCAAGTTCTATGAGATTGGTGCAGGGTTCATGGGGAAT
TTGGTGGCGACCCGT
>clust6044.ali_1 [1 - 609]
TGGATGAAGTTTCATTTCCTTCACAAATATCCATCACCAAGGCCATTGCCTTTAGTGGCT
CATGGAATTACGGACATTGAGATACACTTCCTACAGATTAAGTTTACAGCAATTGGAGTT
TACCTTGATCCTCAAATTGGGACCCACCTCCAAAAATGGAAAGGCAAGTCACCCGCCGAC
TTAGCCGAAGACGATGACTTCTTCGACACCCTAGTTTCCGCTCCGGTGGAGAAATTAGTG
CGTGTGGTTGTGATTAAGGAGATAAAAGGGTCACAATACGGAGTGCAGTTGGAGAATTCT
GTTAGGGATCGTTTGGCTGAAGAGGATAAGTATGAGGAAGAAGAGGAAGAAGCTTTGGAG
CAAGTTGTTCAGTTCTTCCAATCTAAATATTTCAACCATCATTCAGTTATAACATTTTAT
TTCCCACCTACTACTGCTCAAACTGTCGAGATTGTATTTACAACGGATGGAAATGAAGAA
TCGAAGATAGAGGTGAAGAATGCGAACGTGGCGGAGATGATACAGAAATGGTACTTGGGT
GGAAGCCGTGGAGTGTCTCCGACCACCGTCACCTCGTTGGCCGCCGCTCTCTCCCCCGAG
TTATCCAAA
>clust1421.ali_1 [1 - 1677]
ANNAANATGGACATATGTTCACTACCTGTTCCANCNAANAAAGGCAAGAGCTTAGATGAA
ATTCGTAAATCTGCAAAATTTCATCCATGCATATGGGGCGACTTCTTCCTTAAATATAAT
TCAGATAACACGAAAATCACTGATGCTGAACAAGAAGAACTCACAATGAAAAAAGAAATG
GTCAGAAAATTGCTTGCCGAAACTTCAGATGATTCAACGTGTAAATTGGAACTCATCGAT
GTGATTCAGCGTCTAGGAGTGGAATATCATTTTGAAAAAGAGATCAAGGAATCCTTGAAA
TATATTAATGATAAATACAAGGTCAAAAATAGCAAAGACAACGATGATCTTCGCACTGTG
GCTCTTCGTTTTCGTCTACTTAGACAAGAAGGTTACAACGTCCCATGTGACGTGTTCCAC
AAATTCATTGACAATGAAGGAAATTTTGTGGCATCGTTGGAAAACAATGTTGAAGGTTTG
TTAAACTTATACGAGGCAGCACATTTTGCAACAAATGGGGACGAAGTGTTGGACAAAGCA
ATAGAGTTTTGTTCGTCTCATCTTCGTGCTTCACTACTCAACAAGATGGCCAATGTTTCT
CTTTCTAAACGTGTCAATGAAGCCTTGATTATGAATATGCCAATTCGCAAGACTCTCACA
AGATTGGGTGCCAGAAAATTCATAGCTGTATACGAAGAAGACGAGGCGCGTAATGAAATG
GTGCTGAATTTTGCGAAATTGGATTTCAATATTGTGCAGAAGATGCACCAGAGAGAGCTC
AGTGATGCTACAAGGTGGTGGAAGAAATTGGACGTGGGAAACAAAATGCCTTATGCAAGA
GACAGACTTGTGGAGTGCTTCTTTTGGATGCTTGGAGTCTACTTCGAGCCCTGCTATGCT
AAAGCAAGAAGAATATTGCTTAAATGCATAAGTATGGCTTCCATCATTGATGACACGTAC
GAATATGCAACGCTATATGAACTACAAATTTTGACTGATGCGATTCAACGTTGGGATGTT
AACGCGACCTTGGATGATTCGCCACCGTACATCCAAATGTGCTACAGAAGCCTTATTCAG
ACTTATATTGAAATAGAAGATGAAATGGAGAAGACGGGAGAATCATACCTTGTCCACTAT
GCAATAAAAGATATGAAAAAATTAGTGATGGCATATTTTGAAGAGCCAAAATGGTTGTAT
AATATGTACATTCCAACGGTGGAGGAGTATATGAAGGTGTCCATTGTATCATGTGGCTAC
ATGACACTGTCAACTACTTCTCTAGTGGGTATGGGAAATCGAGTGAGAAGAGAAGATTTT
GATTACATTACAAATGAACCTCCAATAGTTCTAGCATCATCAACAATTTGTCGATTAATG
GACGATTTAGTCGGAGATGAGTATGAGGAGAAAACCTCATCTTTAGATTGTTACATGAAA
CAATATGACATGTCAAAGGAGGAAGCTTGTGCTGAACTCCGACGACAAGTGAAGAATGCG
TGGAAGGATATGAATCAAGAATGCCTCGAGCCAAGGCCGGTGTCTATGCCAATCCTTATG
CGTGTTTTCAATCTTGGTCGCGTCATCCACCTTCTCTATTCAGACGACGATTGCTATGCC
AATCCCATCAAGTCCAAAGAATGGATCAAGATGGTGCTTGTTGAGCCCCTCAATATT
>clust1812.ali_1 [1 - 1401]
TGCAAAAAAAAAATGTGGAGCATTATGTTAGCATCTTCTTTTTCTAGTGTGGTTACTCAA
TCAACAAACCCTAAGCTCTTTCTTACAACTTCTTCAGCGAGAAATGGGAAGAAGATGAAG
GCAATGGCTTCTTCCTCTCCAAAGAGAGAAACAGATCCGAAGAAAAGGATAGTGATAACT
GGAATGGGCCTTGTTTCTGTTTTCGGAACTGACATTGATGTTTACTACAACAAACTGCTT
GCTGGAGAGAGCGGCATTTCTCTCATCGACAGATTTGATACATCTGATTTCTCTGTTAAG
ATCGCCGGCCAGATCCGCGGCTTCTCTTCGGAGGGATACATCGACGGGAAGGATGATCGC
CGTCTCGACGATTGCTGGAGATATTGTTTGGTTGCCGGCAAACGGGCTCTCGATGATGCT
AACCTTGGCAAACAAGTTATTGAGGCGATGGACAAAACGAGAATGGGAGTGTTGGTGGGA
TCAGCAATGGGAGGCAATACGATTTACAGCGATGGAATTGAAGGGTTAGTTAAAAAAGGG
CCTAAAAATATAAGTCCATTTTTCATCCCTTATTCAATATCAAACACAGGGTCTGCATTG
CTGGCCATAGATGCCGGCTTCATGGGGCCTACTTACTCCATCTCAACAGCTTGCGCTACT
GCCAATCACTGCTTCATTGCTGCTGCAAACCACATCAGGCGAGGCGAGGCAGACGTCATG
GTGGCCGGTGCATCTGATGCCGGAGTCACTCTGGCTGGAGTCGGGGGCTGCACAGCCTGC
AGAGCCTTGTCTTTGAGAAACGACGAGCCACATAAGGCATCCAGGCCGTGGGACATACAC
CGCGATGGTTTTGTCATGGGAGAAGGTGCTGGTATTTTGATCATGGAGAGGATGGAGCAC
GCGATGAGGAGAGGGGCGCGGGTTTATGCAGAGTATTTGGGAGGCGCGGTTAGTTGTGAT
GCTCATCACATTACAGATCCACAACCCGATGGGCTTGGAGTAGCGTCTTGCATGATCAAG
AGCTTGAAAGATGCACGAGTGGCTGCTCAAGAGGTTAACTATGTGAATGCTCATGCGACC
TCAACCCGTGCCGGAGATCTACCTGAGGTTAAAGCTATCAAGAGAGTCTTCAACAATACC
TCCGAGTTGAAGATCAATTCCACCAAGTCAATTATCGGACACGGACTGGGTGCGNCGGGA
GGGCTGGAAGCAATAGCAACGATTAAAGCAATCAACACTGGTTGGTTACATCCTACACTC
AACCAAGATGAGTTGGAGGCTGAAGTCACGATTGACACTGTCCCAAATGTGAAGAAGCAG
CACCAAATAAATGTTGCCATATGCAACTCATTTGGATTTGGAGGCCATAATTCAGTTGCT
GTCTTAGCGCCCTTCAGCCCT
>clust2665.ali_1 [1 - 807]
GTAGCAAACTTCCACATTTTGTGCTATGGAGTCCAAGATTTTTCCCTTTATTGTTTTTGT
CTATGTGGCAATAGTTGTGAGCCATGCAGCTTTGCCTTCAGAGGATTACTGGAATTCTGT
GTTGCCAAACACTCCCATGCCCAAAGCTTTAAAAGATCTCGTGCAGCCAACGCCCAACTG
GCTGGAAGACAAGAGCACACCCGCCGGAGTAGGCCTCGGCGCAGTGGACGAGAACTCCAA
CAACACCAGCGTCAGCGTAGGCAGCGGCGGCGTGAGCGTCAACACCACCAAAAACAACGG
CACACACGTCACCGTCGGCGGCCCCGGCGGCGGCGTCACCGTCGGGACACACAACCGAAA
CGGCAGGCCCATATACGTCCGCGTCGCCCCCTCTCCAAACCCCTTCATTTACAAATACGC
CGCCACCGCCACCCAGCTCCGCGACGACCCCACCGTGGCCCTCTTCTTCCTCGAAAAAGA
CCTCCGCGCCGGCAAAAAAATGTCCCTCCGCTTCACCAAGCCCACAAACCGCCAAAAATT
CCTCCCCCGCCGCGCCGCCGCCTCCATCCCCTTCTCCTCCGCCGAGCTCCCGGAGATCTA
CCGCGAGCTCTCCGTGGAGCCCCGGTCGGGCGAGGCCGAGGCGATCGCGAAAACCGTCCG
GGAATGCGAGGACGCGGCGGCGGAGGAGACGCTTTGCGCGACCTCGCTGGAGGCCATGGT
CGATTTCGGCGCGTCCGTGGTGGGGACCACGGACGCGCGGGCGGTGTCGACCGAGGCCGA
GAGCGCGGAGAGGATGGAGTACTTGAT
>clust2942.ali_1 [1 - 618]
AGGAAAGGACTTCTCCCAGCTTTTTGTGCAAATCCTCAAGCACCTTTGGATCTTATACCG
GTGGATTTAGTAGCAAATACGACGATTGCTGCAGTTGCAAAGCATGCAAGTAGAGATACG
CTACAACCCAGTGTATACCATGTTGCATCTAGTCATTCAAATCCTTTGACAACAGTCGAC
TTTTTTGAATATCTATACGAATACTTTAAAGCAGCACCTTTGAGAAGTGAGACATCACAT
ATCACAAAAGTCAAAATTTTTGATAATTTTGATGAATTCTCCAGATGCACAAGAGATGAA
ATTTTGGAACGAGACAAAGTTGGTGAAGATACAAGGAGGATTCGAGAGTGCAATGCCAAA
GTTGAATATTTTGAGCAACTTTGTAAGATGTATGAATTTGTAGCATTCTTCAAAGCAAGG
TTCCACACAGGAAATACACAGAAGTTAATTGAAGAAATGTCAAAGGAGGAGCAAATTAAT
TTCCAAGTGGATGCGAAGAATATCAACTGGAAAAAGTATTTAGAAGAAATTCACATTCCA
GGACTGATAAAGTATGTAATAAATGGAACGGCGGCGCCAACAACATCTAGTGGTCAGCAG
CCTCAACTCACAACCGTT
>clust3861.ali_1 [1 - 870]
ATAGAGATGATACCTTTGGTGTTTCCAAGATTGACTTGTTTTCACAATTCAATGTCTTCA
CTCAATCCTTGCCGTGCTACAAAAACAACAACCGGAGAGTGGCCCAACGTTGCTCGTGAG
AATGGGGTGATCCGATTGCGCGGAGAGCTGAATCAAGAATTCATGCCCAAACACGTGGCT
CTTATAATGGACGGAAATGGAAGGTGGGCGAAGAACAGAGGGCTTGCAGTTCAAGATGGT
CATAAAAGTGGTCGCATCAATTTGAAATACCTAACTTACAACTGCTCCAACCTTGGAATA
AAGATGCTCACTGCCTATGCTTTCTCCACTGAGAATTGGAATCGCTCTCATATGGAAGTT
GCATTCTTGATGACAACTTTCGAAGAGTTCATACAATCACTTGTGGAAGACCTCATGACA
AGACATGATATTCGATTTTCCGCAATCGGGGAGAAATCAAGGCTGCCGGAATCTCTACAG
TGTGTAATATCTAGAGCTGAGGAGATGAGCCGAAGTAACAAAGGGCTGCACTTTGTAATG
GCAATAAGCTACAGCGGGCGGAACGACATCGTAGAGGCAGCCAAAAACATAGCCATGAAA
GTAGAACGTGGGATTGTAGAAACAAATGAGATCGACGAAGCTATGATGGAACAAGAATTG
ATGACCAACATCGGACAGTTTCCAAACCCTGATTTGTTGATAAGGACAAGCGGTGAACTC
AGGCTTAGCAACTTCCTTCTGTGGCAGTTGGCCTATTCACAATTCTATTTTGCAGATAAA
TTATTTCCTGATTTTGGTGAAGAAGATCTCCTTGATGCGATTGCTTCTTACCAGTCTAGG
GCCACCGCAGGTTTTGAATCCGACTGGAAA
>clust3165.ali_1 [1 - 999]
TNNNGTATNNATAAACATAAAAAATTCGAAANAANNGNNGATGNAGTNGNNCNNTATTTT
CCNNNNACNACGTGTATATTTTATTTNNGATATGCTTTGGTTAGTGGCGCAAACAGAGGA
ATTGGGTTCGAAATTTGCAGGCAGTTAGCATCGAAAGGAATGGTGGTGATTTTAGCAGCA
AGAGATGAAAAGAGAGGCATTGAAGCTCGAGAAAGGCTCAAGGATTTCAATAATGTGGTT
TTTCATCCACTCGATGTTGCAGATGCTGCTAGTGTGGCTGCCGTTGCTCATTTCGTGAGA
CAAGAATTCGGAAGGCTTGATATTCTGGTGAATAATGCTGCAAGTTTAGGACTACTACAG
ATTGATGGAGATGTGTTGGTTCTTCATGAGCACTTGTTGGCAGATGCTGCTTCAGTTTCA
TCTGGAGAGCTTCAAGAATTGGTGCATCCGAAAGCGAATGGAACGCTTATCGAGGCATTC
GAGCATGCGGAAGAATGCATTAACACAAACTACTATGGTTTAAAAAGAGTAACCGAAGCC
CTCATTCCTCTTTTAAAGCTATCTGAATCACCAACAATTGTCAATGTCTCCTCCACATTA
GGGAGCTTAGTGCTTCAGCCCAATGAATGGGTAAAAGGGGTTTTGAGCAGTGAAGATGGG
CTCAAGGAAGAGAGAATAGATGAAGTTGTGCAAGAATATCTCAAAAACTACAAAGAGGGT
TCATTGAGAGAGAACAAATGGCCTCTTCACATGTCAGCCTACAAAGTGTCCAAGGCAGCT
GTGAATGCCTACACTCGGCTTATGGCCAAAAAACACGACACTTTCTACATCAATTCCGTG
TGTCCCGGTTACACGAGAACGGAACTTACCCGCAATTTTGGTTTACTTACCGACGCCGAA
GGTGCAGTGGCTCCAGTGAAGCTGGCCCTAGCGCCAGAGGGAGGCCCCTCCGGCTCCATC
TTCCTTCGGGCGGAAGTCTTGTCATTGTTCGGGACAAAC
>clust2690.ali_1 [1 - 1086]
CTACAACTGTACTTCAAAATATTATTTTTTGAAGAAATAAAAGAAATGGGAGCTTTTTTA
GCATACACATTAGCCATTGTTGCATTTTGCAGCCATGCAAACTCTCAGTTAGTTCCGGCT
ATCATCACGTTCGGAGATTCGACAGTCGATGTCGGAAACAACGACTATATTCACACCATA
TTCAAGGCCGACAACCCTCCTTACGGCCAGGATTTCTCCAATCGGGAACCTACCGGAAGA
TTCTGCAACGGCAAATTAGCCACCGATATAACAGCTGAGAATCTCGGATTCACAAAGTAT
GCGCCGGCGTACCTGAGCCCACAGGCGTCCGGAAAGAATCTTCTCCTCGGAGCCAACTTC
GCCTCTGCCGGCTCCGGATACGACGACAACACGGCCGAACTAAGCCACGTGATTCCACTA
TCACAGCAGCTGCAGTATTTCAAGGAATACCAAAGCAAGCTAGCAAGCGTAGCCGGTAGC
AAAAACGCGTCTTCAATCACGAAAGAAGCGTTATACATTATCGGCGCTGGCAACAGCGAC
TTCCTGCAAAACTATTACATCAACCCTTTCCTCAACAAACACTACACCGTTGATCAGTAC
TCCTCCATTCTCATCAACATCTTCTCCAATTTTGTCACGAGCTTGTACGGACTTGGAGCA
AGAAAAATCGGAGCTACTTCACTGGCACCAACAGGCTGCCTCCCTCTAGCAAGAACCATA
TTCGGGCAGCACGAAAAGGGCTGCGTATCGAGCTTCAACACCGACGCTCAGCAGTTCAAC
AAGAAGATCAATGCAGCTGCCTCCCAGCTCAAGAAGCAGCTGCCCGGCTTGAAGCTCGTC
ATCTTTGACATCTACAAGCCCATCTACGACCTTGTCGCCAATCCGAGGAAATATGGCTTC
GTGGAGGCGACAAGAGGCTGCTGTGGGACGGGGACTGTGGAGACGACGTTTGTTCTGTGC
AATCCGAAGTCGGGAACTTGCAGCAACTCCTCGGAGTTTGTGTTTTGGGATAGTGTTCAT
CCCTCTCAAGCTGCAAACCAAGTTCTTGCTGATAGTCTCATCATTGAAGGAATCTCTCTT
GTTGCT
>clust3980.ali_1 [1 - 702]
GAGCTCAATTCAATAATCATGTCTCTGTCTTTGACTTCAACCTTGATCCTTCCCAATTCC
TCCCCACCTTCTTCTTGTTCACGTCTCCCTCTCAGCTCCCTCCGCCGCCACATCCACTTC
TCATCCACACGTCTCCCCGTGACTCGTCTCCGTCGCCAGGTCTACTCCTCCGCCATGGAT
GCCGTTCAAAGACGCCTCATGTTTGAAGACGAGTGTATTTTGGTTGATGAGAACGACGTC
GTCATCGGCCACGACACGAAATACAACTGCCACTTGATGAAGAAGATCAATTCAGAAAAT
CTGCTGCACAGAGCTTTCAGTGTGTTTCTCTTCAACTCAAACCACGAGCTACTGCTTCAG
CAACGATCCGCAACCAAAGTCACCTTCCCTCTCGTCTGGACCAACACCTGCTGCAGCCAT
CCCCTCCACCGCGAACCCGAGCTAGTCGAAAAGGACGCTCTCGGTGTCCGTGTAGCCGCT
CAGAGAAAACTCTCGGACGAACTAGGCATCGCCAAGGACGAGGTCCCGGTCGACCATTTC
GTCCCGTTGGGCCGTATTCTCTACAAAGCCCCGTCCGATGGAAAATGGGGGGAACACGNA
GNGTTAATTCGAACNNANATGACNATNTCGTNNCNNTCGANTANATTNGANTTNTTNTTN
ANNTNNTNNNNNNATGTCGNGNAAACNANNNNCNAGTGGACT
>clust2833.ali_1 [1 - 1050]
TATAGTTTGGTGATGGATTCCAAAGAAAATGGACTGTTTTCCATGAATGGTGGCGACGGA
CCTCTCAGCTATGTCAAAAACTCATCCTATCAGAGAGGAGTATTGGAAGCTGTAAAGTCA
ATCATCGAAGAAGAAATCGCCACAAAGTTAGACATTTCAACTAATAGCAACTTCTGCGTT
GCCGATTTCGGGTGCTCAACCGGAAACAACTCGTTTCCGGCCATGCACACGATCATCAAA
GCCATCAAACGGAAATACGAATCCTCAGATCTCGAAACCCCAGAATTCTACGTATGGTTC
AACGACGTGGTCTCCAACGATTTCAACACCCTCTTCAGTTCCCTCCCACCNGACAGGAGC
TACAAGACAGCCGCGGTAGCAGGAGACTTCCACGGCCGCCTTCTCCTGCCGTCGTCTGTC
CACTTCGCGTACTGTTCTTTCTCGCTACACTGGCTGACGGAGGTGCCCAAGGAGGCCGAG
GGCGTCAAGTCTGTTTGGCATGGTGGAGAGGAGAGAAAAGTGGTTTATGATGCTTATTTG
GGGCAGTTTGAGAGGGATTTGGAGTCATTCTTGAAGTGTAGGGCTGTGGAAATGGTGGAA
GGTGGGATTATGGCTCTTCTAATTCCGGGAGTGCCTGACTATTGGGACCCACAAAAAGAG
TATACGGCTGGGTCGGTTGTCGAACTTATCAGATCTTCCCTCCTCGACTTGGCCGAAAAG
GGAAGATTGAGTTATGCAAAGTTGAAGACATTCAATATTCCATACCATTTTCCCACCCCA
AAGGAGGTAAGGGCCATATTGCAAAAGAGCAATAGTTTCAACATAGAAAGAATGGATATT
CTGAAGGGTGGGACAAATCAAAATGTTGTTGGCAACATGGCAAGTTTTAAAGCAGTTCAT
CAAAATTTGTTTAATCATACGTTTGGAGATGGAATCGTTGATGAAACGTCCGACCTTTTA
AAGAAGAAACTCCAATGTTCACCCACCTTTGCAAACCCTTTAAATGACAGAACTGTTTTC
ATTTTTGCTATCCTCAAGCACAAACATGTT
>clust1854.ali_1 [1 - 1380]
TGTGGCACACCACATTCCATGACAACCGTGATCGAAACCTGCTGNATTCCGCCGCATCAA
GGCGTCGCCGCCGAGCTGTTCCTGCCGCTCTCCTTCTTCGACATGTTATGGCTGCATTTC
AATACGACCCGCCGCCTCATCTTCTACAGCCACCCATGTTCCGAAGCTGAATTCNTCAAC
ACCATTGTTCCAAACCTCAAACACTCTCTCTCTTTAACTCTTAAACACTATCTTCTTGTC
GCCGCAAATCTCCTCTACCCTCTCGACACCGACAACTCAAAACCTGTTTTCCGTTACATC
TCTGGCGACTCCGTCCCGCTCACGGTCGCCGTCTCCGGCCTCGACTTCGACGAGCTTGTG
GCAGATCACGCTAGAGAATCGGATCAGTTCTATGACCTCCTTCCTCGGACGCCAGCAATG
TCCGAGGAAGAAAATTACAAAATTATCCCTCTAATCTCTCTGCAGGTGACTCTCTTTCCG
GCCCGGGGAATCTGCTTAGGTTTGAGCAATCACCATAGCCTCGGCGACGACAGATCAATA
TTAGGATTCATAAAGGCGTGGGCTGTGATCAACAAATCCGGCGATGATGAGGTGTTTGTT
TCTCGAAACGGAGAATCTCTCCCGGTTATCGAGAGACCAATTTGCAAGGATTCTAGTAGA
ATTGATGGAATTTATTGGGAAGTAACTAAGAAGATTCCTTTGCAGCCGGTGGCGACGCAT
CCATTGCCGACCAATAGAGTGAGAGCTTCGTTTATCCTCCGCCACTCCGACATAAAAAAG
CTCAAGAATCGGATCTTGGCGGCGAGGCCAAATATAGATCGAGTCTCCACTTTTGTGGTT
GCGGTGGCCTATGTCTGGACCACCTTGGAGAAATCCTTGGGTCCCGCTGGAGATGGAGAT
GGAGATATGGTGTTCTTTATTGCGGCCGACGGCACGGGGCGGCGGAACGCGCTGTTCGAT
CCACCGGTGCCGGTGAATTACTTCGGCAATTGCNTAGGTGGCGGGTTCATGAGAGTGGGG
CATCGGAAGCTGGCGGCGGAGCATGGATTTGTTGCGGTGGCGGAGGCTATTGTGGATGAG
ATAAAGACCAAAATCTACGACGGAGATGAGTTTCTTAAGAACCTGGAGAATAGGTTCACG
GAGATCAGGAAATATAAGGACATGAGGACTTTGGCGGTGACTGGTTCCCCCAAGTTTGAT
TACGCGGAGGTGGATTTCGGTTGGGGAAAGGCGGAGAAGGTGGAGGTTTTGTCGTTGGAC
AGCGATGGATATTCGATGTCGTTGTCTAACTCCGGTGACGGAGATTTGGTCGTCGGTATG
TCGTTGACCAAGGAGGAGATGGACGCTTTTGCTTCCATGTTTGCAACTGGTCTTAATATT
>clust226.ali_1 [1 - 2136]
CAACACATAAGAAATAGAGAGAGAATGGGGAGTCTTATTGTATCATCCAAGAAGATGGTT
TCTGTTTCGGATGAGACTGCGCTGAGGAAGAAGATTCTGGGTACTCATGCTCACGACGGC
TGCGTGTTCGACACCGGAGCTGTTCTCGCCACTGTGGAGGGAATCCTCGATCTCGTCAGG
CCCGGGGCTGACGTGGCCATTCCTAATGTGACCACCATTTCCCACGGGGGATCCATGGGA
CAAAGCATGGCCAAGCTAGGTAGCCTTGAGAGCGTCCCCGACGCGTTGCCCTACTTGTTG
CACAAGATCTCCTGTGTGCTAACGTGCAAGTGCTCTGGGGGAGACAGCCACGCATCGGCC
ATGGAGATTCTGAAACTGCTCTCGACCTACACTTGGGAGGCGAAAATCGTGATAGTCTTA
GCATCATACGCGGTCGACTACGCCCAACTCAGCCTCATCACCAAGCTCTACACCACCAAT
CCGCTAGCGAAATTGATTGCAATTCTCAAGCAAATTCCTGAGAATTTTGATGACATCTCT
ATCGTGGTAAAAAACAAATTCGAGACTATTATCAGTCTAGTGAAAGTGTCAATCGAGGTC
ACAAGGCTCATCACCAAATTTAGCAATTTTCCATCAAAATACATATCAAATGATGCAGAA
CCAATGGTGGTTGCGTTGAGTCACATCCCCATTGCTGTGTACTGGATCACCAGAGTCATC
GTCGCGTGCGCCTCTCAGATCACTGAGATTCTCGGCATAAGTGAAGTAATAAGTTCGTAT
ACAGAGACATGGGACCTTCCCAGCTTAGAACAGAAGATCATGAGCATACAGATCACTTTC
CAGACTCAGATCGATCTGTGCTATACATACATTGAGGAGAAGAAGCAGGCTGAATATGTT
CAGACAATTAGGGACATGTTTGGACAGACGACGACAGTCCACGTAGACAACCAGATAATA
CTACAGATTATAATCTCTGTGACCGATGGTTCTCTTCCACTTATATCTGGTCTTGATGGG
ACCGCAATGGTAGGTGTGGAAGTTCTGAAAGGGAAAACAGTGCTTCTATTAATCTCAGAT
CTCAACATTTCCCATGATGAAATCTTCATACTCACCCAAATCTACCAAGCTTCAAGAAAA
CTACCCGAGTTGCAGTATGAGATCGTGTGGCTCCCGATCGGGGACTACATGGAGGAGGAG
TTCGAGCTCAAATTTGTCGGTCTCAGGAAGAAGATGCCGTGGTATACGCTGAGGCAGCCG
GGGCTGCTGGAGCCGGCTGTGGTGAAGTACGTGAAGGAGGAATGGCACTACTCGAAGAAG
ACTATTGTGGTGGCATTGGACCCGAATGGAAAGGTTTCGAGTCCAAACGCCTACCATATG
CTTTGGACATGGGGCAATGCTGCTTATCCCTTCACTCAGACTCGGGAGTTGGAGATATGG
AGTAGCCAAGAATGGAGCCTCAAGCTTCTTGTCAATGACATTGATCAAACCATATCAAAA
TGGATAAAAGAAGACAGGGTTATCTGCTTGTACGGAGGAGAAAGCTATGAGTGGATACAA
GAGTTCGTCAGGACAACAACGGAGATAGCGAATGAGGCCGGAATCAAGCTAGAGATGGTG
TATGTAGGCAAGAATACGACGAATGAGCGCATCAAAAGACTCACTGAAATCTTAGCCGGT
CGTAGCCTTATTTGGGAGAATCCTGCATTCACTTGGTATTTCTGGACAAGAATCCAAAGC
ATGATGTACTCGAAGATCCACCATGGCGCGAAGGTGGCCACGACCAAGGAGGCTGGCGAT
TACGTCCTTGTTGAGGTGCTTAACATGCTTACGCTTGGCGGGAGCGACCATGGGTGGGCT
ATGATCAGCCAGGGGGCTGGGGTGGGACCCGGGAAGATCGCTAGGGCTAAAGGGGACGTG
ATGGTTAAGGCGTTAGGGGAGTTCAAGACGTGGAGCGTCGAGGTGAAGAAGAAGGGGTTT
GTGGTGGCGCTCAACGGCTATTTAGCCGGACGCCACACCAAGGAGCACTGCAACCGGCTT
ATCTTGCCTGGGATTGATGACATTCCGGAGATGGTCGTCTGCACGGAGTGTCATCGACCC
ATGGAGAAGTACATTATGTACCGTTGTTGCAATGAG
>clust219.ali_1 [2 - 1549]
ACTGAAAAAGAAGCAAAAAAACATATATACATAGCAGAGATCAGTAGAGAGAAGGAAGGA
GAGATGGAATTTGCATCAACTAAGATTTCAGCTTCCTCATCGGACGAGACTGCTCTCAGA
AAGACGCTTCTACAACTTCATAGTGATGACGTCAGCTTCTTCGAACATGAATCTCTTCTT
AACTCGGTCGAAGTTATCATCAATCATGATGTGAACAAAGTTGATGAGAATATTGATGTG
AGTGAGGAGGCCAAGAAGATTATATCTGGACTCGATAGCCTTCCAGGCAATATACCCTGT
TTGTTACACCAGATCACTTGTGTGTTGAACTGCAACTGCTCGGGAGGGGATAGCTACACA
ACATCGCTGGAGATTCTGCAACTGCTTGCAAAGTACACATGGGAGGCTAAAATCGCGATA
ATTTTAGCATCTTTTGTAGTAGAATATGGGCAATACTGTGTGGTTGCGAAGCTCAACAAA
AGCGATCAACTCACAAAATTAGTCGCGATACTGAAGCAGCTTCCCGACCACAATGGTGAT
ATTTTCGAAAATATGAAATCCAGANTCCAGACAATTATTGAGGTGGTGAGAGTCTCAATT
AAGGTGACAAAGTTCATTGCTGAATTTAGGAGTTTCAAAGCAAAATACATAACAAATGAG
GCAAAACCGATGATTGATGCATTGGATCAAATCCCAATTGCTGTGTATTGGATGACAAGA
GTAGTCGTCGCGTGCGCATCTGAGTATTCAGTAATTGTTGGAAAGACTATTGAAAAAAAA
AGTTCGTACACTGAAACATGGAACATTACTAAGTTTGAGCAACAGATCAACGAAATACAT
AGCTCATTCGAGAAACGACTTGAAGCCTGCGAAACACACATATTGGAGAAGAAACAGATC
AGATATGTTGAGAAGCTAAAGGTGATGCTGCGGCAGAACACAATCCAAATGGGCAACCAG
AGTGTATTACAGACTATTCTAAAACGAAGCAAAGATAAAGAATCCCGTCTGGTTTTATGT
GGCCCTAATACTGAAACTAGTGACAAGGTAAAAGTGGAAACTCTGAAAGGGAAAACAGTG
CTGTTACTAATCTCGGGTCTTAACATTTCCGAAGAAGAAATTACCAAAATCAGCACATTC
TATAAAGAATCGAGAGAGAAATCACAGTATGAGATCGTGTGGGTCCCGATCGTGGGAAAG
ATGGATAATAAAGAGGAGAATCAATTTAAAGACTGGAAGTGCAAGATGCCATGGCATGCA
ATCGAGCATCCACAATATGTGAAACCGGGTTTGGTGAAGTACGCGAGAGAGGAGTGGCGC
TATTCAGAGAAGTCGATTATGGTGTCGATAGATCAACGAGGAAGAGTGGCTCATGAAGAT
GCGTATAGCATGATGTGCATATGGGGTAATGCAGTCTACCCCTTCACTCTCAAGCGTGAG
CAGGAAGAATGGAATAAAATCAAGGAATGGAGCCTCAGTTTTATGGTTCAACAAACTACT
AAACAAATGACCCAATGGATAGAAGAAAAACAACCACTAGTGTTGAAG
>clust2269.ali_1 [1 - 672]
ATTCATCTTGACAAGAAGGTGCCGACGGGAGCTGGCCTTGGTGGTGGCAGCAGCAATGCT
GCTACTGCTTTGTGGGCAGCAAACCAGTTTAGTGGTTGCGTTGCTAGTGAAAAGGATCTC
CAGGAGTGGTCGGGTGAGATTGGGTCTGATATCCCCTTCTTCTTCTCTCATGGTGCTGCA
TATTGTACCGGTAGAGGAGAGGTTGTCGAAGATATTTCTCCACCTGTACCTCTTGATCTT
CCTATGGTTCTCATCAAACCGCAAGAGGCATGCCCCACTGGTGAAGTTTACAAGCGTCTT
CAGGTGGACCAAACAAGCCAAATTGATCCTTTGGTGTTGCTAGAGAAGATATTAAAGGGT
GGAATATCTCAGGATGTTTGTGTTAATGATCTTGAACCTCCTGCTTTTGAATTTGTTCCA
TCACTAAAGAGATTGAAACAGCGCATAGCTGCAGCAGGTAGAGGGCAGTATGACGCGGTG
TTCATGTCCGGAAGTGGGAGTACTATTGTGGGCGTGGGTTCTCCCGATCCACCTCAGTTT
GTTTACGATGATGATGAGTACAAAAACGTCTTTTTATCAGAGGCCAAGTTCATCACGAGG
TCAGCCGGACAATGGTATTCGGAGCCTCTTTCAACTGATGATGAATCAATATCCTTCGAG
AAGCATGTGGAA
>clust1265.ali_1 [1 - 1620]
TCAATCATGGAGGAGGTGATTAGGAGGTCTGCAAACTACGAAGCTAGTGTCTGGGACGAC
GATTACATTCAGTCCTTAGCAAGTCCATACACGGGGGAAAAGTACGCTCGCGAAGCTGAG
AGGCTGAAAGATCTGGTGAATATATTGATTAACGATACTGAAAAAGAGCTCGACCAGCTT
CACCTCATCGACAATGTACAAAGACTAGGTCTATCTGGCCACTTCAAGGACCAGATAGCT
AAAATGTTAGACAACATTTATGAAGAACAAGAATGGTTACAAAATGACTTGCATTTCACA
TCTCTCAAATTCAGACTTCTCAGACAGCATGGATATCATGTTCCTCAAGAGGTTTTCTGT
AGTTTGATGGATGAGGATGGAAATTTCAAGGCCTCCCTGAGTGAAGACGTGAGAGGGCTC
GTATCTCTGTATGAAGCTTCGTATTTAAGCGTGGAAGGGGAAAGCATAATGGATTTAGCC
AAAGAATTTTCACTGACTCACCTTACTCGAAGGCTTGACCAAATCACAGAGCCGCGTCTA
AAGGAGCAAGTGAGGCATGCTTTGGAGGTTCCTCTACACTGGAGATTGCAGAAGCTAGAA
GCCAGGTGGTTCATACAAGCGTATGAGGATACGGCCGAAGCAAACCGTACTCTGGTGGAG
CTGGCTAAGTTGGAGTATAACATGGTACAAGCAGCATACCAGCAAGAGCTCAAGCTACTG
TCAAGTTGGTATAAAGAGACTGGTCTGCCGGAAAAGCTGGAATTCGCTAGGCACCAGTTG
GCAGTGAGTTACTTATGGGCTCTGGGATTCATTCCGGAGCATCATCTTGTATATTCAAGG
GAGATTTTGAGCAAGATTGCTGTTATGATCACCATAATAGACGACATATACGACGTATAT
GGCACACTGGAAGAACTTCAATTGTTCACTCACACAATAGAGAGGTGGGATATTAACTCA
CTAGACAGCCTACCAGAATATATGAAGATTTGCTTCTTAGCTCTCTTCAATACTGTGAAT
GAATTTGCTTATCATATACTTAGGGACCAAGGCTTCAACATTATCTCAAATCTGAGGAAT
CTGTGGGCAGAACTGTGCAGAGCTTACTACTTAGAAGCAACATGGTTTCACAGTGGATAT
TTCCCAACCACAAATGAGTACCTAAATACAGCTTGGATTTCCATTTCTGGCCCTCTACTT
CTTTTTTATGGTTACTTCACCACAAATCCTATCAACCAGAAGGAGTTGAAGAGCTTAGAG
CAATATCCCGGCATCATTCGTTGGCCAGCCACAGTTCTTCGTCTGGCCGATGACTTGGGA
ACTTCATCTGACGAAATGAAACGAGGGGATGTTCCGAAGTCAATTCAGTGCTACATGAAG
GAAACAGGATGCTCGGAGGAGGATGCTCGCAAGCATATAAAGCAGTTGATAGACACAGCA
CTGAAGCGAATGAACAAAGAGATATTGATGGAGAATCCTATAAAGAATTTCGGGCAGACT
GCCATGAATCTCGGACGAATCTCACTCTGCATGTATCAGCATGGAGATGGTTTCGGCCTT
CCCTATTCCGAAACTAAGAAAAATTTGATGTCCCTTCTCGTTCAGCCCTTTTCGATGCCT
>clust2659.ali_1 [1 - 1092]
TTGATCACAACAATATTCATTCATATCACCATGAAAGTCTCACTCTCACATGCAGGGCCA
TCAGCACTCCTATGGCTGCACCTCCTCCTCCTGCTCGCTGCCACGGCCGCGGCCAAAGTC
CCGGCCATCGTCGTCTTCGGTGACTCCTCGGTAGATGCCGGGAACAACAACCAAATCCCG
ACGATCGCCCGGAGCAATTTCCTCCCCTACGGCCGTGACTTCTCGGGTGGAAAGGCAACG
GGAAGGTTTTCCAACGGGCGAATCGCCACCGACTTTATATCGGAGGCGTTTGGGCTCCGC
TCGACGGTGCCGGCCTACTTGGATCCGGCTTATAACATTTCTGATTTTGCTGTGGGAGTC
ACGTTTGCTTCTGCTGGCACTGGATATGATAATGCAACTTCCGATGTACTAGGAGTTATT
CCTGCGTGGAGGGAGTTGGATTACTACAAAGACTACCAAAAGAGATTAAGAGCCTACCTT
GGTGATGGGAAGGCTATATATACTATCTCTAATTCATTGTACATAATAAGTATGGGAACA
AATGATTTTTTGGAAAACTATTTCGCCTTTAACTCGCAGCGACAGAGTCAATATTCGATC
GATGCATATCAGCATTTTCTCATTGGACTAGCCCGAAATTTCGTAGTTAACCTACACGGC
CTTGGGGCCCGCAAAATCAGCATCGGGGGCCTTCCCCCAATGGGTTGCATGCCCTTAGAG
AGGGCCCAAAACCTACAAAATGGGAATGGATGCATGGAGACTTATAACATAGTGGCCATG
AGCTTCAACGATAAACTCTACAATTTAACAAGAGTGTTAAATAGGGAAATACCTGGACTC
AAATTGGTCTTCTCCAATCCCTACTACGTTCTTCTACAAATCATCCAAAAGCCAACCTCT
TATGGGTTTCAAGAATCACAGAGGGCGTGTTGTGCCACGGGGATGTTCGAGATGGGGTAT
GCCTGCCAGCGCAGCCTCCTCACGTGCACTGATGCAAATAAATACGTATTCTGGGACGCG
TTCCACCCGTCTGAGCATACGAATAAAATGATCGCGGATCATGTTATCAAAACTGCCTTG
TACAAGTTCCTT
>clust5857.ali_1 [1 - 627]
GCTTCTATAACTTCTAGACCCTTGTTAAAGAGGGTTGCAGAGTCCACTGTGATTTTCTTT
CCCATGTTCCAGTTAGGATGCTTTAGAGCATCTGCTACTTTAACTTCCTTCAATCTCTCA
ACCGGCAAATCCCTGAAAGCACCTCCAGAAGCAGTCAAAACTATACGCCTCAAAGCACCT
TCTGGCAAACCTTGGATACACTGGAATATAGCAGAGTGTTCGGAATCTGCAGGAAGAATC
TTGACGTTATGCTTTTTCGCAAGAGGAAGGACAAAAGGTCCTCCAGCTATCAGAGTTTCT
TTATTGGCCAACGCGATGTCTTTTCCAGCTTCTATCGCAGCCACTGTCGGCTTCAAACCA
GCACACCCAACGATTCCCGTGACTACTGTAACAGCATCGGGATGTCGTGCAACCTCAACC
ATTCCTTGCTCTCCCGGAATAATTTCAGGCTTGTCTTCGACATCAGCCAAAGCCTCTTTG
AGCTCACTAACTAATGACTCGTCTTTAACGGATACTAATTTTGGTTTGAAAGCCCTCACC
TGTTCAGCAAGGAGGGTGACATTTGAACCAGCAGCAAGAGCGACGATTCTAAATTTATCC
GGATTTTCAGCAACTATGTCGAGCGTC
>clust629.ali_1 [1 - 1866]
ATGCANNNNCTCNNANANNTTNNNACATTACCAAAAAGAATNAACNCAANATTANNTNAT
CTNAAAATNTNTAGNTNTGTAATGAAAATGGAGATTCCTAGCGGCCNACCTAATCATCTT
CACAGCTCTAACAACGAGTCTTCAAAATTGTATAGTAGGAGAATCAGTACTAATGCTGTT
TCGGGTCCTCGCCTCCGCCTTCGTTGCTCCTCTCAACTCAGTGCTGATCAGCTCCAAATT
GAACGAAGATCGGGAAACTACAGTCCATCCCGTTGGGATGTGGACTTTATACNATCACTC
CACAGTGATTATAAGGAAGAAAGGCACATGAGAAGGGCTGGTGAGCTAATTATGCAAGTG
AAGATGATGTTGAACAATGAAACGGGTTCGGTTCGACAGCTTGAGTTGATAGATGAATTG
CAGAGGCTGGGCTTGTCTGATCATTTCCAAAAGGAATTTAAAGAAATCTTAAACTCTANA
TATCTTGACAATAAGTATTACAAGAATGAGGAGACAAAGGAAGAAAGAGATCTTTACTCA
ACAGCCCTTGCATTCAGACTCCTAAGAGAACATGGCTTTCATGTTGCCCAAGAGGTGTTG
GAGTGTTTCAAGAATGAGAAGGGTGACTTCAAACCAAACCTTGTCGACGATACCAGAGGA
CTTCTGCAACTCTATGAAGCCTCATTCCTATTAACAAAAGGCGAAAACACACTTGAGTTA
GCTAGAGAATTCGCCACCAAACATTTACAGGATAAACTCGACAATAAAACTGACGACAAT
CTTTCTACATGGATACAATATTCCTTGGACATCCCTATTCATTGGAGGATCCAAAGGGCA
AACGCAAGCATGTGGATCAATGCATATAAGGAGAGACCCGACATGGATCCAGTATTGTTG
GAGCTTGCCATATTGGACCTAAATGTTGTCCAAGCACAATTCCAAGATGAACTCAAACNA
GNCNTAGGGTGGTGGAGAAATACAAGCTTTGTTGAAAAGCTTCCATTCGCGAGGGACAGG
CTTGTGGAATNCTACNTTTGGACAACTGGAATCGTGCAGCCACGCCAACATACGAATCCA
AGGATCACAGTCGGTAAAGTGAATGCTCTTATAACTACCATAGACGATGTTTATGATGTC
TATGGTACCTTAGAAGAACTGGAGCAATNCACAGAGGCTATTCGAAGATGGGATATTAGT
ACAATCGACCAACTTCCTAGCTACATGCAACTGTGCTTTCTTGCACTCGACAACTTTGTC
AACGACACTGCCTACGACGTTCTAAAAAAGCATGGTTTCAACGCCATCCCCTATCTGCGA
AAATCGTGGAGGGATTTGGTGGAGGCATATCTAATAGAGGCAAAATGGTACCACAGTGCA
CACAAACCAAATCTCGAAGAATATCTCAACATCTCATGGATCTCAATCGGAGCCACCGTG
ATCCTAACCCACGCGTTTTTCGGAGTAACACCCGCCATCACAAAAGATGCTTGCGACGCT
TTGTACGGATACCACGACATAGTCCGTTGGTCAGCGATCATCCTGCGCCTCACGGACGAC
CTAGGGACCTCCTTGGACGAGGTGAGCAGAGGGGACGTGCCGAAGTCAATCCAGTGCTAC
ATGAACGACAACAACGCTTCGGAGGAAGAGGCGCGAGCGCACGTGAAGTGGATGATCGGT
GAGACGTGGAAGAAGATGAACGAGGCGAGAGTGGCAAAGGACTCGCCGTTTTGCGAGGAT
TTTGTGGGATGTGCGGTGGATTTGGGGAGAATGGCGCAGTATATGTACCATTATGGAGAT
GGACATGGCATACAACATCCCATCATACATCAGCAGATGACTGATTGCTTGTTCCACCCT
ATTGCC
>clust1600.ali_1 [1 - 1221]
ACATTAAAAAAAATGGAGTCGTTCCCTTTCGTGGCTGCTCTATTCCTCATCACAGCCGCA
ACATGGTTCATCTCCTTCCGGCGGCGGAAGAGCCTCCCGCCGGGGCCAACGCCCCTCCCC
ATNATCGGGAACCTGCTGCAGGTCGGGTCCCAACCGCACGAGACATTCGCAGAATTATCG
AAGCAATACGGGTCTCTGATGTCCATCCACCTCGGCAGCCTGTACACCGTGGTGGTCTCC
TCCCCGGAGATGGCGAAGGAAATCCTGCTAAAACACGGGCAGGTATTCTCCGGGCGAACC
AGCGTAATGGCGCTGGAGGCGTGCGGGCACAACAAGTACTCCATTGGGATGATGCCCATG
GGGGACGAGTGGCGAGAAATGCGGAAGATATGCAAGGAGCAGATGTTTTCGAGCCAGAGC
TTGGAGAGAAGGCAGGAACTCCGCAGGGAGAAGCTGCTGCAGCTGCTCGGCCACGCCCAG
AAATACTCGGAGGAAGGCAAGGCCGTTGATATCAACAAGGCCGCATTCATCACCACGCTC
AACCTCATGTCGGCCACTCTCTTCTCGATGCAGGCCACCGAGTTCGACTCAGCAGTCACC
ATGGAGTTCAAGGAGATCATGGAGGGCGTCGCCAGCATCGCCAGCGTGCCTAACTATGCC
GACTACTTCCCCATCGTTAGGCCCTTCGACCTGCAAGGGGTCAAGCGCCTGGCCGAGGTT
AACATCGGCAGATTGCTGCGTTTAATCGAGGGCTATCTCAATCAGAGGATCCAATTCCGG
AGAGACAATCCCAACGCTCCCAACAAGGATGACTTCTTGGATGTCATTGTGGATTCTCTT
CAGGCCAAAGATAACAAGTTGACTGCTAAACACTTTAATCATCTTTTGCTGGAATTGTTC
GTTGGAGGAGCAGAGACGAACATGACCGTGATTGAGTGGATAATGCAAGAGCTAGTAGCG
CACCCAGACAAAATGACGAAGGTGAAGGCGGAGCTGAAGAGCGTGATGGGGGACGAGAAG
GTGCTGGACGAATCAAAGATATCGAAGCTTCCGTATCTGCAGGCAGTGGTGAAGGAGTCG
TTGCGGATCCATCCTCCGGCCGCTCTACTCGTTCCTCGCAAAGCAGAGAGCGACCAAATG
GTTAACGGCTACCTCATCCCCAAGGGAACACAGGTTCATACGAATACTTATTCTATTTCA
TCTATTTCCATCTTATTCGTC
>clust5317.ali_1 [1 - 687]
ACCAAAAATAGTAGAAAAAAGAAAATCAGAATGGAAATTAGCAATAACATTTCAGTGGAG
AAAATAAAACCCTCTTCACCAACACCTCCTCACCTTAGAGTTTACAACATTTCTTTGCTA
GATCAGATTATGCATGCTGTATACGCCCCCATAGCTTTATACTACTTAGGCAACGACAAC
AGTGATAGAATACAACATATAAAAGAGTCGCTATCTCGAACTCTCGTCACCTTCTATCCC
TTTGCCGGAATTATCAGAGATGCTCTATCTGTAGACTGCAACGACCAAGGCCTTCCATTG
TCTGTCGCCAAAGTGAAGGCCCGACTGAGCGACTTTCTACAAAACCCTAATATTGAATTG
GCTAGAAAGCTCTTTCCTCGAGAAGAGAAACCGCCAGGCCCGGGTGATAGCGTAATGCTG
ATTCAGTTGAACTGTTTCGACTGCGGTAGCATAGCCTTGTGTATCAAGTTTCATCATGTA
ATTGCAGACATAGTTTCAGTCTCGACATTCCTCCAACGTTGGGCTGCCAATGCACAGGGA
TTAGGGTTTGCTCCCTTGAATCTTATAGCTCAATCTTCTTGTCCACAGAAGCCCTCACGG
CCAAACAAATTATTACCTTCAGACTTGCTTAGAAAATACTTGAGTGCCGAGAAATTTGTG
GTGAGAAGGTACTTTGATGTGACATGT
>clust3478.ali_1 [1 - 930]
CCTTTAGCCGGAGAAGTAGCAGCTATGGCAAATGTCTCACTCACCTCAGCCGCCACTCAT
AAATGCTGGACCTTCAATCCTATCGACACATTCCCTATTTCTAGGGCTGCTTTCCCCAAT
TCCTCTGCATTCCGATTTTCTCAGCCGCGAAGAGCCACAATTATCATGTCTAGCTCAAGC
AAAAGCACTGTTCTTGTCACCGGTGCCGGCGGTAGAACTGGGCAAATTGTTTACAAGAAA
CTTAAGGAGAGGGTAGACCAGTATACAGCAAGGGGTTTGGTACAAACACCGGAGAGCAAG
GAAAGCATCGGTGGTGAAGACGATGTTTACGTTGGGGATGTAAGAGATGCTGATAGCATT
GTTCCAGCTATTCAGGGGATTGATGCTCTTATAATTCTCACTAGTGCTGTGCCGAAGATA
AAACCTGGCTTCGACTTCTCTCAGGGTGGAAGGCCAGAATTCTATTTTGAAGAGGGAACA
TTTCCCGAACAGGTTGATTGGATTGGGCAAAAGAACCAAATAGATGCTGCTATAGCTGCT
GGAGTGAAGCAGATTGTTTTGGTTGGATCAATGGGAGGAACAAACTTAAATCACCCTCTA
AATAGCCTAGGAAACGGAAATATCTTGGTTTGGAAGAGAAAGGCTGAACAATATCTGGCT
GACTCGGGAATACCATACACCATAATTCGAGCTGGAGGCCTGCAAGATAAAGATGGCGGT
ATAAGAGAGCTGCTGGTTGGAAAAGACGATGAACTTCTTGAGACAGAAACAAGGACAATC
GCGAGGGCTGATGTTGCAGAAACCTGTATTCTGGCACTAAGCTTTGAGGAGGCGAAATTC
AAAGCTTTTGATCTCGCTTCTAAGCCTGAGGGATCCGGTACACCAACCAAGGATTTTAAG
GCTCTATTTTCTCAAGCCACTTCTCGTTTC
>clust4242.ali_1 [1 - 819]
GTTGAGTTGAATTGTGAGAGCATGGAAAATCAGGGCAAAAGGGTTTTGCTGACCTCCAAT
GGCGACCAGATTTCTCTCAGCATAGCTCGCACTTTAGCTCGGCGAACATGCCGGTTGGTT
TTGATGGGGAATGAGGGGCAGCTGAGAACGGCGGCGGAGAAGATAAAGGGTTCACTGAAC
GGCGCCGTTTTCGTAGAGGTGGTGGGTTTGGATATGGAGGATGAGAGAGAAGGGGCTTTC
GATGATGCGGTGGAGAAGGCCAGGAGACTCCTCGGTGGCTTGGATGCTTTGGTCAACTGT
TACTCCTATGAAGGAAAGATGCAAGATCCTCTTTCTTTGGCTGAGGATGAATTCAAGAAG
ATTATGAGGACCAATTTCATGGCTGCTTGGTATCTCTTAAAAGCTGTGGGTAAAGTTATG
CGTGATCAGAAATCCGGTGGATCCATTGTTTTCTTGACCTCAGTGATTGGAGCTGAAAGA
GGGCTGTATCCCGGAGCAGCAGCGTATGGTTCGTGCTTGGCTGGGGTTCAGCAGCTAGTA
AGAACCTCGGCACTTGAGATAGGGAAGCATCAGATAAGGGTTAATGGGATAGCTCGTGGC
TTGCATCTTGAAGACGAGTTCCCTGTGTCAGTAGGGAAGGAGAGGGCAGAGAGATTGGTG
AATGACGCTAATCCACTACGTCGATGGCTTGACGTTGAAAATGACTTGGCATCAACGGTG
ATCTATTTGATAAGCGATGGAGCGCGCTACATGACTGGAACGACCATATTCGTTGACGGG
GGCCAGTCTCTGGTAAGGCCTCGAATGAAATCATACATG
>clust2724.ali_1 [1 - 1077]
ATTAATCCAACGCTACATGGGGACCGTTCAAAATTTGGACAGAAAAAAGAGGTGAAAATG
GTGGTAGATGAAGAAGTCCGAGCTCGAGCCGAAGCGTGGAGCAATGCCTTCGGCTACATC
AAGTCGACTGCCGTCGTTTGCGCGGTGGAGCTAGCGCTTCCCGACATCTTGGAAAACCAC
GGCGGCCCAATGTCGCTCTCTCAGCTCTCCGACGCCGCCAACTGCCCCGCGGAACCGCTC
TACCGCCTCATGCGCTTCCTCACCTTCCACGGCATCTTCAAGAAAGCCCACCCGCCGCCG
TCGGTTTACTACGACCAAACGCCGCTTTCGCGCTTTTTCACGAGCGACAAGCTGGGAGCT
TTCATGCTGTTGCAGTCGACGCCGGCGATGGGGAACCCGGCCGGCTTGAGCGCCGAGGCC
CTGCGGACCGGAAGCCCTCTTTATCTCCGCTCGGTCAACGGCGCTGACCCGTGGGGCAAC
CCGGCCGCGTTCGGCACGAAGGTCTTCACCGATGCCATGGCCGCGCACGCCAGGGACACC
ACGCGCCTGATCGTGCGGAACTACCCGGAGGCGTTTGACGGGGTCGGGTCGGTGGTGGAT
GTCGGCGGCCGCCACGGGATGGCCCTGGCCGAGTTCGTCCAGGCTTTCCCGTGGCTCCGA
GGGATCAGTTTTGATCTGCCAGAGGTTGTGGCCGAGGCCCCTCCGCCACGACCTCGAATC
GAGTTGGTTGGTGGTAGCATGTTTGAGAGCGTCCCAAAAGCGGACGCGGTCATACTCATG
TGGATATTGCATGATTGGAGTGACCAAGATTGTATCAAGATTCTAAAGAATTGCAAAGAA
GCAATTCCGGTGGGGACGGGGAAAGTGATGATTGTAGATGCTATAATCGATGAAGACAAC
GACAACGACGAGTTCACCGGCGCTCGATTATCACTCGATATGATAATGTTAGCGGTGACG
GAGAAGGGGAAGGAGAGAACTTATAGGGAATGGGCGTATCTGCTCAAGGAGGCTGGATTC
ACCACATTCAAAGTCAAGAATATTAATACTGTGGAGTCTGTTATTGAGGCCTTTCCA
>clust1111.ali_1 [1 - 1611]
CACAACATGGAGAGAACCAGCGGCGGCGCTGTGCTGGTGCGACCGGAGCCCAAATCCGGC
CTTATTTCGTCGGCAATCGACTGGTTGGAATGGGCATTTGTCAAGCTGATTCACGATTCC
AAGCACCACTCTCCCTGTCTCTCCGGTAACTTCGCCCCCGTCGATGAGACTCATCCTCTC
TCCGACCTCCCCGTCAAAGGAAATCTTCCGGAATGCCTAAACGGTGAGATCGTCAGGGTA
GGTCCTAACCCGAGGTTTGCTCCGGTTGCTGGATATCATTGGTTTGATGGAGATGGAATG
GTTCATGGTGTGCGCATAAAAAATGGGAAAGCAACCTATGTTTCCCGCTTTGTGAAGACG
TCACGGCTCAAACAAGAAGAGATTTATGGGGGAGCAAAATTTGTGAAACTTGGTGACTTG
AGAGGGTTTTTTGGACTTATCATGGGTACTATACATATGCTAAGGACAAAACTCAAAGTA
CTGGATGCTTCCTATGGAAATGGCACAGCTAATACAGCTCTAGTATATCATCATGGGAAG
CTTTTGGTGCTTGGCGAGGCAGATAAACCATATGTTATGAGAGTTTTGGAAGATGGAGAT
CTGCAGACCATTGGCATGATGGATTACGACAAAAGACTGTCACATTCTTTTACTGCCCAT
CCTAAGGTGGACCCCCTCACCGGGGAAATGTTTACCTTTGGATATTCGCAGACACCACCA
TATATCACATACCGAGTCATATCAAAGGAAGGTGTGATGCAGGAACCAGTGCCGATAACA
ATACCAAAATCAATCATGATGCATGATTTTGCCATCACTGAAAATTATGCGATTTTTATG
GATCTACCATTATACTTCAAGCCAAAGGAGATGGTAAAGGAAAACATATTTATTTACACT
TATGATCATACTAAGGAAGCTCGTTTTGGGATTCTTCCACGATATGCTGAAAATGAGATG
CTAATAAAGTGGTTTGAGCTTCCAAGTTGCTTCATATTCCACACCGCAAATGCTTGGGAG
GAAGGAGACGAAGTAGTTCTTATCAGCTGTCGGCTTGAGAATGCTGATCTTGACGTTTTC
AACGGCTCTGTAAAAGAAAAGTTTAAGAATTTTAAAAGTGAACTGTATGAGATGAGATTC
AACCTTAAAAGTGGTCAGGCTTCACAGAAAAGATTATCTGCATCAGCGGTAGATTTTCCC
ACAATGAATGAACGCTACACTGGCAGGAAACAAAGATATGTATATGGCTCAATATTGGAC
CATTATCCTAAGGTAACTGGAATTATAAAATTTGATTTACAAGCAGAACCAGACACAAAA
AAGGAAAAGCTTGAAGTGGGAGGAAATGTTAGTGGCATCTTTGATCTCGGACCGGGGAGA
TTCGGATCAGAGGCGATCTTTGTTCCCCGGAATCCTGATAATACATGTGAAGAAGATGAT
GGCTACTTAATTTTCTTTGTCCATGATGAGAGCACTGGGAAGTCAGAAGTGAATATAATC
GATGCAAAAACGATGTCGGCTGATCCTGTTGCTATAGTGGAACTCCCCAGAAGAGTCCCA
TATGGTTTCCATGCCTTCTTTGTAACTGAGGAGCAACTTCAGAAACAGGCT
>clust1041.ali_1 [1 - 1677]
ATCTCCATCATCACCTCCTCCGCCATGTCTTCCCGGAGGCTCCTGGCCTCGTTCCTCCGA
TCCGCCGCCGCCAGACGCCCTAGATCCCCAATCTCTCCGGCTCCGAGGCGTACCTCTCGC
CCTTCCCCCGCCGGCCACTTCCTCCACCGATTCGCCAACCACTACGCCACCTCGGCGGCT
CCGGCTGCTCCTCCGTCCAAGGCGCCGTCCAACGATGGCCACACCGGGAAGATCACTGAC
GAGTTCACCGGAAAGGGCGCAATCGGGAAGGTCTGCCAGGTCATTGGTGCCGTCGTCGAT
GTGAGATTCGAGGACGGTCTTCCCCCGATTTTGACGGCGCTTGAGGTGCTGGATAATCAG
ATCAGGCTTGTGCTGGAGGTGGCTTCTCACTTGGGGGAGAATGTGGTGAGATGCATTGCT
ATGGATGGAACTGAAGGGCTTGTTAGAGGCCAGCGCGTGCTGAACACTGGGTCGCCAATT
ACTGTTCCTGTGGGTAGGGCCACCCTAGGTCGCATCATCAATGTCATTGGAGAGCCCATT
GACCACAAGGGTGATCTCAAGACTGAGCATTTCTTGCCCATTCACCGTGAAGCTCCATCC
TTTGTGGAGCAATCTACTGAACAAGAAATTCTTGTCACTGGTATCAAGGTTGTCGACCTT
CTTGCACCTTACCAAAGAGGAGGAAAGATTGGGCTTTTCGGTGGTGCTGGTGTCGGAAAG
ACTGTACTTATCATGGAACTGATTAACAATGTTGCTAAAGCTCATGGTGGTTTCTCTGTC
TTTGCTGGAGTGGGAGAGCGTACACGTGAAGGTAATGACTTGTACCGGGAAATGATTGAA
AGTGGTGTCATTAAGCTAGATGAGAAGCAGGCTGAGAGCAAGTGTGCCCTTGTCTACGGT
CAAATGAATGAGCCCCCGGGTGCCCGTGCTCGTGTTGGACTTACTGGATTGACTGTGGCT
GAACATTTCCGTGATGCCGAGGGCCAGGATGTGCTTCTCTTCATTGACAACATTTTCCGT
TTTACCCAAGCCAACTCTGAAGTGTCTGCTTTACTTGGACGTATTCCATCTGCTGTCGGT
TATCAGCCTACTTTGGCTACCGATCTTGGAGGTCTTCAAGAACGTATTACCACAACCAAG
AAGGGTTCTATCACATCTGTCCAAGCTATTTACGTTCCAGCTGATGACTTGACAGATCCT
GCTCCTGCAACCACCTTTGCTCACTTGGATGCCACCACTGTGTTATCCCGATCGATTTCT
GAGCTTGGTATTTACCCTGCTGTCGACCCTCTGGATTCAACATCCCGTATGCTTTCGCCT
CACATCTTGGGAGAGGGCCACTACAACACAGCCCGTGGTGTCCAGAAAGTTTTGCAGAAC
TACAAGAATCTTCAAGATATTATTGCCATTCTCGGAATGGATGAGCTCAGTGAAGATGAC
AAATTGACTGTTGCACGTGCTCGTAAAATCCAACGATTTTTGAGCCAGCCTTTCCATGTT
GCAGAAGTTTTCACGGGTGCCCCAGGAAAGTATGTTGAGTTGAAGGAGAGTATCACCAGT
TTCCAGGGAGTCTTGGATGGTAAGTACGATGACCTTTCCGAACAGTCATTCTACATGGTT
GGAGGAATCGAAGAGGTGATTGCCAAGGCTGAGAAGATTGCCAAGGAATCTGCTGCT
>clust1810.ali_1 [1 - 1035]
ACAATGACGGCAGCCTTGTTGAGATCTGCTCTGCGGAGGAGCGCGGCAGCGTCGTACATG
TCGAGCCGTGGCTTCGCTTCGNCGTCGGGGCAGCAGCGGAAGGTAGCNATTTTGGGCGCC
GCTGGCGGGATCGGACAGCCGCTATCTCTTCTGATGAAGCTGAATCCGATGGTTTCNCAC
CTCTCTCTCTACGATATCGCCGGAACGCCTGGTGTNGCCGCTGACGTTAGCCACATTAAT
ACCAGATCTGAGGTGAAAGGATATGCNGGTGAGGATCAGCTAGGGGCAGCTTTGGAGGGT
TCAGATNTGGTCATTATTCCAGCTGGTGTGCCAAGAAAGCCCGGCATGACCCGTGATGAC
CTCTTCAAGATCAATGCCGGCATTGTCAAATCTCTTTGTGAGGCAATTGCCAAATATTGC
CCCAATGCTCTGGTCAATATGATCAGCAACCCCGTGAATTCAACTGTACCAATTGCTGCT
GAAGTCTTCAAGATCAAGGGAGTATATGATGAGAGGAGACTCTTTGGTGTAACCACTCTT
GATGTTGTTAGAGCCAAAACGTTCTACGCTGGCAAGGCCAATGTCAATGTTGCTGATGTC
AATGTACCTGTTATTGGTGGACATGCTGGAATTACTATTCTCCCCTTGTTTTCACAAGCC
ACACCNTCAGCAAATCTGTCAGCTGAAGAAATTACAGCTCTTACTAAAAGAACACAAGAT
GGTGGGACTGAAGTTGTTGAAGCCAAGGCTGGGAAGGGATCAGCTACACTTTCAATGGCG
TATGCTGGNGCTATATTTGCNGATGCTTGCTTAAAAGGACTTAATGGAGTCCCTGATGTG
GTGGAATGTTCATACGTGCAATCAACCGTGACAGAGCTACCTTTCTTTGCNTCAAAGGTG
AGACTNGGGAAGAATGGTGTGGAGGAAGTTTTGGGTCTGGGTNCTCTGACTGATTTTGAG
AAACAAGGACTGGAAGCTCTAAAGCCCGAGTTGAAGAGTTCGATTGAGAAGGGAATTGCT
TTCGCCCATGCCAAT
>clust976.ali_1 [1 - 1731]
TTTGCAACTTCTCATAAATTAAAAACAAAAAAAAAGATGCTACAAAGAACCTTTTTATTT
CATCCAAAATTCCCCAAACTATCATCACTAAGAAAAGAAAATAATAATTTGGCAACAAAT
CTCATAACCAATACCTCTCATCCTTCATCAACTTCTAATGATCATAAACCTAAGCACATA
AATCCTACTCAATCTGTACTTACCAAAATCTTTAATTCATTAGATTATATAATCTCCAAC
TTCTTGGACTTACCTCTCACACCATCAATCGATCCCAACCACCACCTCACCGGAAACTTC
GCGCCGGTGGACGAGCTTCCTCCCACCGCGTGTGAGGTGGTGGAGGGCTCCATCCCGGCC
TCCCTCCGCGGCGCCTACATCCGCAACGGCCCTAACCCCCACTTCCTCCCGCGCGGCCCT
TACCACCCCTTCGACGGCGACGGGATGCTCCACTCCATCAAAATCTCCGGCGCCGGCGAA
GCCATTTTCTGCAGCCGTTATGTCAGAACTTACAAGTTCATAACGGAGGCAGAAAACGGC
GCCGCCTTCTTCCCGAGCCCCTTCTCGTGGTTCAACGGGAGGTTAGCCTTGGCGGCGCGT
TTATGCGTAATAGTAGCGCGTGTGGTCTCCGGCTCATTCGATCCTTCAGTCAACGGATTC
GGAACCGCCAACACGAGTCTGGCTTATTTCAACAGAGAGCTATACGCTCTCTGCGAATCC
GACCTACCCTACCAAATTCATCTCGCTGAGGACGGCGACATCTTAACCCTAGGCCGCCGC
GACTTCGGGGGCGGGGGCGACATGACGCAGAGAATGACCGCGCACCCGCGCCCCGATGCC
GGCGAAGTCTTCGCCTTCAAATGCAACATGTTCCCTCCGTTTCTGGCTTTTTTCAAAATC
GATTCGGAGGGGAGAAAGGGGGCGGAATTAGCAATCAATTCGATCAAGAGGATGCCGATA
CTTCATGATTTCGGCCTCACGGAGCGATTCATCGTGTTTCAGGATTTGCAGATTGAGATG
GACCCCACGGAGATGGCGTGGGGGCGGACGCCGATGGTGTTCGACCGCGAAAAAGTGCCG
CGGATCGGCGTGCTGCGGCGCGACGCGGCGGACGACGGCGGCGTGGCGTGGATCGAGACG
CCGGGGCTGAACTTTCTGCACGTGATCAATGCGTGGGAGGGAGATCGCGGCGGAAGGGTT
GTGATCGTCGCGCCGAATTTCTTGTCGATGGACCGTGGATTTCTCGACGTGAGTTTGATA
TATTCGGAGATTGAAATGATTGAATTGGATGTGGATGAAAAGAGGGTGGTTTCGAGACAT
GTATTGAGCGGGAAGAACATGGAGTTTGGAGTTGTTAATCAAGCCTATGCCGGAAAACAG
ACCAAATATATGTATGCAGCAGTTATAGCTGAGTCGATTAAGGCGGCAGGGGTGGTGAAG
CTAGACTTGTCAAAAGCTGGGGCGGAAGGCGGCGATTGCATGGTGGCGAGCCGGGAATAT
GGGCCGGGATGTTACGGTGGGGAGCTGTCTTTCGTGGCGGGGGAGGGAGCGGAGGAGGAT
GATGGATATTTAGTGACATATGTTCACGATGAAATTAGAGAGGAGTCGTGGTTTTGGGTG
ATGAATGCCAAATCCCCAACTCTTGAGGTTGTTGCTAGGGTTAAGTTGCCTGGTAGGGTG
CCCTATGGCTTCCATGGACTATTTGTTCCTGAAAAAGACCTAACAGTCTTG
>clust628.ali_1 [1 - 1866]
CCAATTTTAATCATCACTCAATCGCTCACAAATCCAATTCAATTTTTCACCATGGCTTCC
TCCGTCTCCGGCGGCCTCTCCTTCAAGCTCACCCCGCACTCCCTCACCCACCGCACCACC
CCGTCTCTCTTCTCCCACCCCGCCGCCCAATTGAGGGTGGCGCGCCAGGTCCCCCCGGAG
ACGCTCTCCAATTCCGCCGCCGACGCCGCCGTGCGCTCGTCGGCGCACGCGCTGGAGAAG
GACCCCCGCGAGCTGTGGAAGAGGTACGTGGACTGGCTGTACCAGCACAAGGAGCTGGGG
CTCTACCTGGACGTGAGCCGGGTCGGGTTCACCGACGAATTCTTCCGCGAAATGGACCCC
CGCCTCCAGAAGGCCTTCACCGACATGGAGGAGCTCGAGAAGGGGGCGATTGCCAATCCG
GATGAAGGCAGGATGGTCGGGCATTATTGGCTCAGGAATCCCAAGCTCGCCCCCAAAGCT
ATCCTCACTCAGCAGATCGAGACTACGCTGGAGAGTATCTGTGATTTTGCTGACCTAGTC
ATCAGTGGTAAGATTAGGCCCCCTCAGAAAGAAAGATTTACCCAAATCCTTTCTATTGGA
ATAGGTGGTTCAGCTCTGGGGCCACAATTTGTTGCAGAGGCACTGGCTCCTGATAATCCC
CCACTTAAGATAAGATTCATTGACAATACAGATCCAGCTGGGATTGATCATCAGATAGCT
CAGCTTGGCAGTGAGCTAGAATCTACGCTTGTAATAGTGGTTTCAAAGAGTGGAGGCACA
CCCGAAACAAGAAATGGTCTACTTGAAGTTCAGAAAGCCTTCCGTGAAGCTGGTCTGGAA
TTCTCAAAACAGGGTGTTGCAATTACACAAGAGAATTCATTGCTTGATAACACAGCCAGG
ATTGAGGGCTGGTTAGCAAGATTTCCCATGTTTGACTGGGTGGGTGGTAGAACGTCAGAA
ATGTCTGCCGTTGGTTTACTTGCAGCTGCACTTCAGGGAATTGATATTAAAGAAATGCTA
GCTGGTGCAGCATTGATGGATGAAGCCAACAGAACCAAACTAGTCAGGGATAACCCAGCA
GCGCTGCTAGCTTTATGTTGGTATTGGGCAGCAGATGGAGTCGGATCGAAGGATATGGTT
GTCCTTCCTTACAAGGACAGCTTATTATTGTTCAGTCGATATTTGCAGCAGCTAGTCATG
GAATCACTTGGAAAGGAGTTTGATCTGGATGGCAACCGGGTAAACCAAGGGCTAAGTGTT
TATGGTAACAAGGGAAGCACTGATCAGCATGCATACATTCAACAGCTCAGAGACGGGGTG
CACAACTTTTTTGTCACGTTCATTGAAGTGCTACGAGATAGGCCCCCTGGTCATGATTGG
GAGCTTGAACCAGGTGTCACCTGTGGTGACTATCTATTTGGATTCTTACAGGGGACAAGA
TCTGCTTTATATGCCAACAACCGAGAGTCAATTACAGTCACTGTGCAAGAGGTGACACCC
AGGTCCGTTGGTGCTTTGGTAGCCCTTTACGAGCGAGCTGTTGGGATTTATGCCTCATTG
GTCAACATCAATGCCTACCATCAACCCGGAGTTGAAGCGGGCAAAAAAGCAGCAGGAGAA
GTTTTAGCTCTTCAAAAACGCGTTCTTGCTGTATTAAATGAAGCAAGCTGCAAACAACCC
ATTGAACCATTAACACTTGAAGAAATAGCTGATCGTTGCCATGCTCCTGAGGAAATTGAA
ATGATCTACAAGATAATTGCACATATGGCTGCCAATGATAGAGCTCTAATAGCTGAAGGG
AGCTGTGGTACACCAAAAACCGTCAAGGTTTTCTTAGGGGAGTGCAATGTTGATGATATG
TATCCC
>clust1660.ali_1 [1 - 1473]
CCTCAAAAACTGGACAAAATGATATCACTTATTTTACTCTTATTGTCTCTTCCCATAATC
TTGATTCTCTACTTCCAAACACAAAAACCTAAAAATGGCAAGAAACTCAAACCACCGGGC
CCACCGGGGCTGCCGATCATCGGCAATATGCTCCAACTCGACGGCCAGTATCCGTACACG
CACTTCCAGCGCCTGTCCAAGCAATACGGCCCCGTCATGTCCCTCAAGCTCGGAATCAAG
CCCCTCGTTGTGATTTCCTCAGTAGAAGCAGTGACAGAGATCTCGAAATCATACGATGCC
ATTTTCTCAGGCCGACCTTCTATTGTCGCCATGGATAAGCTGTCGTATAACAACATAGAC
ATCGGGTTTTCGGACTACAATGAGACGTGGAGAGAGATGAGGAAGATCTCCGCCCTCCAT
CTCTTTAGCGCAAAGCAAGTTCAATCATCTCACTCCATTTTCAGAGATGAAGTGAGAAAG
ACTATGGAGAAGATTGCTAGAGACGCCTCTTCTTCCACCGTCATCAATTTCAGTGAGATG
ACGAAGTCGCTTTTAGGTAATATCATGGTCAGACTTGTGTTTGGGATATATGGAGGTGAT
CGTTTAAACGATCTTCTTCATGAAGTTCAGGCCGTATATGCAGGCTTTTTTGTGGAGGAT
TACTTGCCTTGGTTTCGATGGATTGATAGGCTCTCTGGAATGTCTGCAAGGCTTGATAAG
ATTTTTCACAACGTGGATTCTTTTTGTCAAGAAGTGATTGAAGAGCATATGAATCCGAAT
AGGCCTAAATCTATGGATGGTGACCTCATCGGTAGTTTGTTAAGGATTAAAGAAAATGGA
ACCTCTTCCTTTCCTCTTACATTAAACCACATAAAAGCTCTACTAATGGATATGGTAAGC
GGAGGGAACGACACGGTAGCAGGTTCTATAGTGTGGACAATGACAGAGTTGATGAAGAAG
CCTTTGGTNATGAAGAAGTTGCAAGAGGAAATAAGGAGGTTGGCCGGAAAGAAAGATATG
ATCGATAAACAAGACATAGAGAAAGTTNCATATTTGAGGGCAGTTATAAAAGAGGCTTTG
ANATTNNATCNACCAGCTCCACTTTCATTGCCAAGAAAGACTACTAATAAGTGTAGTGTA
AATGGTTATGANATAGNAGGCGGAACTATGGTGTATATGAATCTTTGGGCTATTGGAAGA
GATCCTGCCGTGTGGGAAAACGCAGATGAATTCTTACCAGAGAGGTTCTTGGAGGATCAG
ACTCCGGAGATATCGTTTGGATTCGGGCGGAGAGGGTGCCCGGGAATGGGAATGGCGATG
GCCGAGTTGGAACTTGCTTTAGGAAATCTTGTATACAAATTTAATTGGGAATTGCCGGTT
GGAATGAAGGAAGATGAGATCGATTTCGAGAGTAAGCCTGGAACAGCAATGCATAAGAAG
AATGATCTTTGTCTTGTTGCCAAGGTTGTCATG
>clust15.ali_1 [1 - 2682]
CTTCAAAAAGCACATGTACTAGTTTGTTACAAATCCACCATAACAAATGCAAAAATAATA
TACGTGTATAGATCAATGTCAAAGACGATGAGAGTGGCGGTGATAGGCGGCGGCGTAAGC
GGGCTGGCTGCGGCGTATGTTTTGGCGAAAGAAGGAGTGGAGGTGGTAGTGTATGAGAAG
GAGATGAACTTAGGCGGCCAAGCCAAGACGGCTATGATTGATGGCACTTATCTCGACATT
GGTTTTACTATTTTTACTCGGGCTATGTATCCGGAGGTGATGGAATTATTTGAGAGTGTT
GGAGTTGAAGCTGTGGTCTCTGACACTTCTTACTCTGTGAGCTTGGATGAAGGCCGAGGA
TTCGAATGGGGAACTCAAAATGGACTCTCAAGTTTGTTTGCGCAAAAGAAGAATGTCTTG
AATCCATGGTTTTGGAAAATGATGAGGGAAATCATGAAGTTCAGAGACAACGCCAGTCTT
TATATTGAAGAGCTCAATAACAATCCAGATATTGACCGGAATGAAACGTTGGGGAGCTTT
GTCCAATCACGTGGTTACTCTGAGTTATTCCAGAAAGCTTTCCTCATTCCAATTTGTGCT
TCAATTTGGTCATGCTCTTCAGCAGTGATGACCTTCTCTGCCTATTTAACACTTTCATTC
TTGAGCAATCACGACATTCTTGAGCTTCTTGGTCTCACTAAACGACTTACACCAAAATGG
CTTTCACAAAGTTATGTCGATGGGATTAAGAAAGAGCTGGAAAGTAGAGGCTGTCAAGTG
AAAACCAATTCTGAAATATATTCAGTTTTTACCAATGACAAGAGTTGTGTTATTACATAC
AAGGATGGATTGGAAGAAGCATATGATGGGTGTGTAATTTCTGCACATCCCCCAGATGCT
CTAAACATCTTAGGAAAGCAGGCCACATACGATGAATTAAGAATACTTGGTGCTTTTCAA
TATACCTACAGTGATATTTTCCTTCACCATGACGAAAATTTGATGCCTAAAATCCGTGGG
GCATGGAGCTCGAGGAATGTTCTTGGAGCTATCAATGACAATGCTTGTATAACATATTGG
CTCAACAATGTCCAGAATATTAGTGAACCCAAAGTTCCAATTTTTGCGACTCTAAATCCA
CCTTGTACACCTAAAGATACATTTTTCAAGTCGTCAACTAGCCATCTTATACCATCAGTT
GCTGCAAGCAGAGCTTTGTCAAATCTCAATGATATTCAAGGGAAGAGAGGACTATGGTTC
TGTGGAGCATATCAAGGCTATGGCTTCCCCGAGGATGGAGTTAAGGCAGGAATACTTGCT
GCAAACAGCATGCTTAGAAAACATTATACATATCCAAACAACCCCAAGTGCATGGTTCCA
TCGCGTCTTGAAACTGGGGCTTGTTTCGTCGTTACGAGGTTCCTTCAGCAATTTATTGCT
ACTGGATGTCTAATCTTTTTTGAAGAAGGTGGTAAAATCTTTACATTTGAAGGTACAAGA
AGAAAGAGCAATTTAAAGGTCACTATGAGAGTTCACAAACCCCAGTTTTATTGGAAGGTC
GCAACAGAGGCCGATTTAGGTTTTGCTGATGCCTACATTAATGGTGACATTTCTTTTGTT
GATGCAAACGAAGGTCTTCTCAACTTTCTTTTGCTGATTATAGCAAATGCAGAGATGGAT
GCACGCTCCTCAGACTTAAACCAGGAGAGGAAACGGTGGACACAATTTCGGTACATGTCT
TTAGCAGCAACTGCAAAAAATTTCATTAAGCATGCTTCCAGGAGGAACACAGTGACTCAA
GCACGGCGTGACATCTCGCGCCATTATGACCTAAGCAATGAATTGTTTTCTCTATTCTTG
GATGATACAATGACGTATTCTTGTGCAATATTTCAGAATCCAAGTGAAGAGTTGAAGAAT
GCACAGCTTCGGAAAGTTCATACTTTGATTGAAAAGGCAAGAATAAATAAAGACCATCAC
ATTCTAGAGATAGGGTTAGGATGGGGAAGTTTAGCAGTTGAAGTAGTGAAAAAAACAGGA
TGCAAATATACGGGCATTACATTGTCAGAAAGTCAGCTGCAATACACAGAAGCGAAAGTA
AAGGAAGCAGGTTTACAGGATCAAATTGAAGTTCTTCTTTGTGACTACCGCCAATTGCCT
AAACACTACAGATATGACAGGATCATATCATGTGGGATGATAGAACACGTTGGACACGAC
AATATGGAAGAATTTTTTATGGGCTGTGAATCTCATTTAGCTATAAATGGTATTCTTGTT
CTCCAGTTCATTGCGGTAGCTGATGAGAAATATGATGAGTGGCGACACAGCCATGGATTC
GGCCAGGAATACATATTCCATATTGGATGTCTGCCTTCACTTTCTCGAGTGATATCTGCA
ATGGCTGCAGCATCAAGGCTAAGCGTTGTGCACCTAGAAGAAATAGGATGTCATTATTTC
CACACCCTCAGACGTTGGCGGCACAACTTCCTCCAAAACCAAAGTCAAATTGATGCTCTT
GGATTTGATGACAAGTTCGTACGGACGTGGGAATACTATTTTGACTATTTTGCGGCTGGA
TTCAAATGTTGCGTTATGGGAGATTATCAGATTGTATTCAGTCGACCCGGTGATGTTGCA
GCATTCGGGAGTGCTCCATACAACCCTCTCCCTTCTGCCAAA
>clust2791.ali_1 [1 - 1062]
CACATATCTATAAAAATGGAAGTAAAAATGTGGTCTGATGAAGAAGAAGAGGTGCGCTTG
ACAGCCCTTAAGCTCGCCAGCGGCGCCGTGCTTCCGATGGCTCTGAAGGCCGCCGTGGAG
CTCGATCTCTTCGAGCTCATCAAGAATGCCGAAAGCAATATTTCCGCTGCACAACTCGCC
GTTCAGCTTCCAACTACCAATCCTGCCGCCGCCTCCATGCTCGACCGAGTCCTCCGCCTC
CTAGCCGCCAACTCCATCCTCATCTGCAGCCTTCACGGCGCCAACGACGAGCGTCGCTAC
GCTCTTTCACCGGTGGGGAAGTTCTTCACCGAGAACGAAGACGGGGGCTCTTGCCGCGCC
GTAACATTGTTAACCCAAGATAAGGTGCTCATGGAGGGCTGGTATAACCTAAAAGATGCA
ATTCTAGAGGGAGGCAACCCTTTTGAGAGAGCACATGGAATGAGTATATTTGGGTATGCA
GCCAAAGATGGAAGAATAAGCAGCATGTTGAACAAGGTTATGTCTGAATCCACATTCCTT
GTGAAGAAGGTTATTGAGATGTACAAAGGCTTTGAGGGAGTTGAGACGGTGGTTGATGTC
GGCGGCGGAACCGGAGCAACGCTCAGCATCATAGTTGCCCAAAATCCATCTATTAAGGGG
ATCAATTTTGACCTGCCCCATGTCATCCAGGATGCTCCGTCTTATCCAGGTANNNTGCAC
GTGGGGGGAGATATGTTTNTTANTNTACCCAAANNANATGTCGTTTTCATGAAGTGGCTT
CTACACGATTGGGGCGATGCNGANTNNGNNANAATATTNAAAAACTGCAAAGCGGCACTG
CCTGAAAATGGGAAAGTGGTAATTGTCGAACGTGCCCTTTCAGAAATCCCAATGACGGGG
CCGGCTAATCAGGAAGAGGGCAGCAATGTCATGATGTTGGTGTTTAATCCGGGGGCCAAG
GAGAGGACGGAAAAGGAATTTCGCATCTTGGGAAAACAAGCAGGATTTCATGGATTCCGC
AAAGTTTGCACTGCAGCTGCTCTTTGGGTCATGGAGTTCTTT
>clust4348.ali_1 [1 - 807]
AAATTAAATGGCAGCTTTACTACTTATTTTATCTTTCATCTTCCTTGTCCATTTGTTGCT
CAAGAAAAGCTCAACAAAGAGGCTGCCACCGTCTCCGCTAAAGCTTCCGATAATCGGAAA
TATATACCTAGCCGGAAGCCTACCCCACCGCTCCTTCCACTCTTTATCCAAGCGTTACGG
CGAGGTGATGCTACTCCAATTCGGCAGCAAGCCTGTCGTTGTCGCCTCCTCGGCCAAGGC
GGCCCGGGAGATTATGCTAAACCAAGACCTGATCTTCGCAAGCCGGCCGAGGTTCAGCAC
AGCCGACAGGCTATTGTACGGCTGCCGAGACGTCGCTTTCGCTGCCTACGGCGACCACTG
GCGGAAGGGGCGGAGCATGTGCGTGCTCCACCTCGTCAGCAACAAGAGGGTGCAATCTTT
CCGCCCCAGACGAACGATGTGGTGTGCAGGGCTGTGCTAGGGAGGAAGTACGGCGGCGGC
GATGACAGAGAGAAACGTTTCAATCAGATTTTGAAGATGATTGTGGAGATGTTGCAACGT
TATAATGTGGGAGACTTCGTGCCGTGGTTGGGCTGGATCAACCGTGTGAATGGTGTTGAA
GCGCAAGTTGAAAAGATTTTCAAGATGACTGATCAGTTTATGGAGGGTTTGCTTCGAGAA
TATAGAGAAAAGAAATCGAGCGATGATGCAGTTGTGAATTTTGCTGACGCATTGCTTCAG
CTGCAGAGAGAGAGTAAGGATAGTGATCCTGTTGAGGATGATGTGATTAAAGCTCTAATC
TTAGTAAGCACCTTATCTGTATTATTT
>clust2305.ali_1 [1 - 1191]
ACAAAAATGGCAACTAACTATGCATTGGCTCTCTCAACCCCAAAATCATTCTTCACTTGT
TTCAAGCAATCATCATTTCAGTGTGGATTTTCTGCAATTAATCAGTCCCAATTTCCCACA
TCTTGTGATGCAAAACATGCCATTTTTTCAAATTTCAGCAGCAGAAACCTCGTGCAAAAC
TTGTGCAGCAGCCGCAGGCTGCCCGATTTCAAGCTCCGGTCAGCAGCTGCACCGGATAGC
CGAGACGAGGCTGCGAAAGCCGAAAAATTGGTCAGGACAGTGCAGCTTGCAGCCATGTTT
GGTGTCTGGTACTTGTTGAATATATATTTCAACATCTTCAATAAACAGGTGTTGAAGGTT
TACCACTTTCCGGCAACATTAACGGCCTTTCAGTTTGGATGTGGGACAATTATGATACTT
GTAATGTGGGGTTTGAATCTTTACCCCAAACCTAAAATCAACAAGTCTCAGTTGTTTCAA
ATATTTCTACTTGCGGTTGGGCACACCTTAGGAAACCTTTTAACAAACATCAGTTTGGGG
AAAGTGGCAGTTTCATTCACACACACCATCAAGGCAATGGAGCCCTTCTTCACAGTCTTG
CTCTCTGCCATTTTCTTCGGCGAGAGGCCATCTCTATGGGTAGTTTCTTCTCTTGTTCCC
ATCGTTGGCGGTGTGGCGTTGGCATCATGCACTGAAGTCTCCTTCAACTGGATAGGTTTT
GGCACTGCCATGGCTTCGAATCTCACCAACCAGACGCGTAACGTGTTCAGCAAAAAGTTG
ATGCGCAAGAACGATGAAAGCTTGGATAACATCAATCTCTTCTCCATCATAACTATCATA
TCATTCTTATTTCTTGCACCTGCTGCCATTTTCTTGGAAGGTGTCAAGTTCAGCCCTTCA
TATTTGCAATATGCTGCAAGTGAAGGTTTGAATGTGAAGGAGTTGTGTGTAAGAGCTCTT
CTGTCTGGTTTGTGCTTCCATACTTACCAGCAGGTTTCCTACATGATACTAGGCATGGTG
AATCCGGTAACACACGCAGTTGGAAACAGCGTGAAGAGAGTGGTGGTGATCGTGTCGTCA
GTCATATTCTTCCGAACACCTGTCTCACCCGTAAATTCGTTAGGAACTGCTTTGGCTCTT
GCCGGAGTCTTCTTGTATTCCAGAGCAAAGAAGATGAAGCCGAAAGCTGCT
>clust2684.ali_1 [1 - 1089]
AAAAGATTAAATCAAGCAAGAATGGCATCCTCCTCCCAAGATGTTCTGGATGCTCAAGCT
CATGTATGGAACCACATATTCAGCTACATAAACTCCATGGCACTGAGATCTGCGGTTGAG
CTACGAATACCCGACGCCATCCACAAACACGGCAAGCCTATCACGCTTTCTCAGCTGGCC
GATGCACTCTGCATCAACAAGGAAAAATCCCACGCCCTCTATCGCCTCATGCGCATTCTA
GTCCACTCCAAGTTCTTCGAAAAGATCAACATCTCCGAGCAAGAGGAGAGAGAAGAGGCT
TATTCTCTGACTAGGGCTTCACGTCTCTTGATAAGAGATGAACCACTGAGCCTTGTGCCT
TTTGCACTTCTCGGCACCAACTCAGTCTTCATTGAACCGTTCCATCATATGAGTGAATGG
TTTCGAGACGAATGCCCCTCTGCGTTCTTCACCAAAAATGGGATGGATCATTGGGAGTTT
GCAGCCAAAGACGAGAAATGGAATAAAGGGTTTAATGAGGCCATGGCTGCTGATGCACGC
TTCATTAGCAGCATACTCGTTAAAGAGTGCAAGCATGTTTTTGAGGGTTTGAAGACGATG
GTGGATGTGGCAGGCGGCACAGGGGAGGTGTCCAAGGCGTTGGCCGGGGCATTTCCCAGG
TTAAAATGCGTCGTGCTTGACCAGCCACATGTTGTTGCTGGCATGGAAAGCTCTGAGAAT
GTGAGGTTTGTGAGTGGAGATATGTTTGAATTCATTCCTCCCGCTGATGCAGTTTTCCTC
AAGTCGATAATGCACGATTGGGGCGACGAAGATTGCATCAAAATATTGAAAAAATGCAAA
GAGGCAATAACTCATAGCAAAATTAATGGTGAAAAGGTTATTATTGTGGATATGGTTGTG
GATGAAGAGAAGCAAGCTGATCATGAGGCAACTAAAAGTTATCTCGTCTTTGATATGTTT
ATAATGGCAAATTCTGGAGGAAAAGAAAGAACTGAGAAAGAATGGGCTAAGCTCTTTGCT
GCTGCTTCCTTCAAAAATTATAAAATCACTCCTAAAGTAGGAGTCAGGTCTATAATTGAG
GTGTTTCCC
>clust458.ali_1 [2 - 1861]
AAAAATGGCTTCAAACCAGGAATTCTCACTGAGTGGCCATGGGTGGCTCGGAGACTAAGT
ATGTGTATAGCCATGGGAATACACCAACATACCATACATGTGAAGGATCCAAGCAAGGGA
TTGGGGCAATTCATCATATTCCCTTTCTTGCTAACAAGAATTCTACACAACCAATTGTGG
ATTTCCTACTCTCGCTATCGCACGGCCAAGGGGACTAACCGGATAGTTGACAAGAACATA
GAGTTTGAGCAAGTCGACCGCGAGAGAAACTGGGATGATCAGATCATATTCAATGGGATA
TTGTTCTACATTGGATATGCTTACCTCAAGGAGGCTCATAATCTTCCGTGGTGGCGAACG
GACGGTGTGATTTGGACCATCCTTCTACACGCGGGTCCGGTGGAGTTTCTCTACTACTGG
CTGCACCGGGCGCTGCACCACCACTTCTTGTACTCGAGATATCACTCGCACCACCACTCC
TCCATCGCCACCGAGCCCATCACATCTGTGATACATCCATTTGGGGAGCACATAGCCTAC
TTCACCCTCTTCGCGATACCACTGCTGACGACCGTGTTGACAAAGACGGCTTCCTTGCTG
TCGTTTGCCGGTTACATAACCTACATCGACTTCATGAACAACATGGGACACTGCAACTTC
GAGCACATACCCAAACGCCTCTTCTCCGTCTTCCCACCCCTCAAGTACCTCGTCTACACG
CCTTCATACCACTCCTTGCATCACACTCAATTCCGGACCAATTATTCGCTCTTCATGCCA
TTCTACGACTACGTCTATGGCACCATGGACAAGTCCTCTGATACATTGTACGAAAGCTCA
CTAGTTAGAAAGGAGGAGGTACCTGATCTGGTGCATTTAACTCATCTAACGACGCCAGAA
TCCATATATCATCTGCGAGTTGGATTCGCAAGCCTGGCCTCCGAGCCTCACAGATCCAGG
TGGTACTTGTGGCTAATGTGGCCAGTGACTGTATGGTCCATGATGCTCACTTGGATATAC
GGCCGCACATTTGTTGTCGAGAGGAACGTCTTCAAGAATCTCAAACTGCAAACATGGGCT
GTGCCTAAGTATAGCATCCAATATTACATGCATTGGCAGAAAGAGTGGATCAACAACCTG
ATTGAGGATGCAATCCTCGAAGCTGATGGGAAGGGCGTAAAGGTGCTGAGCCTCGGGCTG
TTGAATCAGGAAGAGGGGCTTAACAGAAATGGTGATGTTTTCTTGAAAAAACACCCTCAG
CTGAAAGTGAAANTGGTNGANGGGAGTAGCTTAGCAGTTGCCATAGTTCTGAACAGCATT
CCGAAAGGAACGACTCAGGTGGTGTTCCGAGGCAATCCAACCAAGGTTGCATATTCCATC
GCGCTCGCCTTATGCCAAGGGGGGATGCAGGTCTTCGCGTTGAACGAGGATGACTACAAG
AAGATCAAAGCTAAGCTCAACAGTGAGGCTGCGAGTAATCTGATTCTCTCCAAAAACAGC
CCTTCCAAGATATGGTTGGTCGGAGACGGGCTAACTGAAGCAGATCAACAAAAGGCGTCG
AAAGGAACCATGTTCATTCCATTCTCTCAGTTTCCCCCCAAAAAAACGCGCAAAGATTGC
TTGTACAACACCACACCAGCAATGTTGGCACCAAAGCATATTGAGAATCTTGACTCTTGT
GAAAACTGGCTGCCGAGGAGAGTGATGAGCGCGTGGCGCGTGGCAGGAATCGTGCATGCT
GCCGAGGAATGGAATGTTCATGAGTGTGGCAATGTGATGTCCAATATTGAGAAGATTTGG
AAGGCCAGTCTTGAACATGGATTCCGTCCCCTCACCGCGTCTGCTGAATCAAACCTCAAC
>clust5140.ali_1 [1 - 705]
GTTAACAAACACTCGTTTATATCCGCCCAAAACCCCACCGCATTTCCTCAACCAACAATG
GCCGCAGCCACCGCTTCCACCGCCTCATTCGCCTTCGCTAATCTCCTCCGCTCCTCCTCC
CGTAACCTCAAGCAGCCTCTCTCCCTCTCCTTCCCAATCCCCCGCCGCCGATTCCCATCC
CAGCCCCTCCGCTTCTCCGCCGCCCCCAAAATCTCCGCCACAATCTCCGTCGGCGACAAG
CTCCCCGACGCCACCCTCTCGTACCTCGACGCCTCCGATGAGCTCCAGACCGTCTCAATC
GCCGACCTCACCGCGAATAAGAAGGCAATTTTGGTCGCCGTGCCGGGGGCCTTCACCCCG
ACGTGCTCGCAGAAGCACCTCCCCGGATTCGTCGAGAAGGCGGCGGAGTTCAAGGCGAAG
GGCGTCGACACCATCGCATGTGTCTCCGTGAACGACGCCTTCGTGATGAAGGCGTGGAAG
GCGGATCTGGGGATCGGGGAGGAGGTGCTGCTGCTCAGCGATGGAAACGGCGATTTCACC
AGGGCGATTGGCTGTGAGCTCGATTTGAGCGACAAGCCGATTGGGCTCGGTGTGAGGTCG
CGCCGCTACGCTATGTTTGTGGAGGATGGCGTTGTCAAGGTCCTCAATTTGGAGGATGGC
GGCGCGTTTAATGTTAGCAGCGCTGAGGATTTGCTCAAGGCGGTT
>clust2225.ali_1 [1 - 948]
TGTCACAAGTTGCTAAAAGAAAATAGTTCAATATTAATCAAAACTATATATCACAAGATG
AATCATATTGCTTCAGTTACTACTTTTTCTCGACCTCTTGCAAATTATCACCCAAATGTA
TGGGGAGATCGCTTCCTCGTCCACACCCCACGACCATGCAAGGCGGGTGAAAAGGAATTG
GTTGAGAAGCTGAAGGATGAAGTGAAAGGAGAGCTAAAGAAGGCATCAAACGACGTCGTA
AGGCTACTGAAATTGGTGGATGCAATACAACGATTGGGCATCGAGTATCACTTTGAAGAG
GAGATCGATCAAGCCCTGCAAAATTTGTCCCAAATTTTTGAAGAGTTTTGCAAAGACAAA
GTTGATTTATACACCAATGCTCTTGGTTTTCACCTTTTGAGACAACATGGATACAAAATA
TCGTGCAATTTGTTCGAGAAATTTAAGGATATCGTAAAAGTCAAGTCCAAGGCTCTCGAC
ACAGCGGAGGGTATTTTGGGAATCCTTGAATTTTTTGAGGCCACGCATCTGAGAGTCAAT
GGCGAAGACATTCTCGATGACGGTTACGTTTCTAGTCGGAAGCTTCTAGAATCTTCTCTG
CCGCTTCTGACCAATCCGATTGCTGAACAAGTCAACCACGCGCTACAAAAATACTCGATC
CACAGGGGACTGCCACGTGTCGAGGCGAGGCACTACATCTCCATCTACGGCCAATTTGAC
TCTCATAACCCAAAACTGCTCGAGCTTGCAAAGTTGGATTTCAACATGCTGCAGGATATG
CACAAAAGGGAGTTGAGTGAGCTTTATAGGTGGTGGAAAAAATTGGAGGCTCCGACAAAG
TTATTTTATGCAAGAGATCGAATGGTGGAGAGCTACTTTTGGATATTGGGAGTTTATTTC
GAACCAAAATATGCTAAAGACTTTGTCGCTGTAGAGAAGATTACGAAA
>clust4711.ali_1 [1 - 759]
ATCAGCAAAAACAAATTCACAAAATTCGCTACGGCAATGGCAGGGCGATTTAGATCTGGT
CTTCCTCTCCTCCGCCGAGCTCTCACCGCTGGTAACTCCTCCTCCGCCCAGCGATCTGTC
GTTTGCCCTACTATCGAGTCCGCAAGGAGCTATGCTAGCGCCGCTCCTGCAAAAGAGAAG
AAGGTCAAGGTGCCTGTGACAATGTTTGGGGTGTCTGGAAACTATGCTTCAGCGTTGTAT
ATCGCAGCTGTCAAAGCCAATGCACTGGACAAGGTTGAATCTGAGCTTCTTACCCTAATT
GAGGCTTCAAAGAAAAGCCCTACATTTTCTCAATTCATGAGGGATCTATCAGTTGACGCG
GATACAAGAAAGAAGGCTATTACTGATATTTGCGACCAAGCTAAATTTTCAGAAGTGACA
AAGAACTTCTTGGTTATCGTTGCTGAAGGCGGAAGGCTGGGACATGTAGAACGTATGGCT
CAGAGATTCTCTGAGCTGACCATGGCACATCGAGGGGAAGTTAAAGCAACAGTGACAACT
GTGATTGCTCTGCCCCCAGAGGAGGAGAAAGAATTGAAAGAAACATTGCAGTACATGCTT
GGACAAGGCAAGAAAGTTAAGGTTGAACAGAAGATTAATCCTAGTATTCTCGGTGGTCTT
GTTGTCGAGTTTTCACAGAAGGTATTTGACATGTCTATAAGGACTAGGGCCGCCCAGATG
GAGCGCTTCCTGCGTCAACCTTTGAGCTCGGATGGTAAC
>clust2459.ali_1 [1 - 1146]
CATTGGCAAGGTAAACCAACAATGGCTGATAACACCACTCCAAGAGCCATAACTTGCAAA
GCCGCCGTCGNGTGGAATCCATCAGAGCCGTTGAAGGTTGAAGAGGTTNAAGTGGATCCA
CCAAACTCAACTCAAGTTAGGATCAAGATGGTGTATGCCAGCATGTGCCACACAGACATC
ACATGTTGGAATGGCTCCACCCTCTTTCCTNTGTTCCCTCGGATCCTTGGACACGAAGGG
GCGGGTGTGATTGAGAGTGTTGGGGAAGAAGTGAAAGACCTCAAGGTGGGAGACACTGTG
ATGCTANTCTATGTTGGAGAGTGTGGGGAATGCGCAAACTGCGCATCGGGGAAGACNAAT
TTATGCTNCCGGTATCCTCTAANANTAAGNGATGATGGGACATCAAGAATTTATGCTAAA
GGGCAGAGGATCTATCGAATGTTTAGCAGCTCGACCTGGGCTGAGTACGCGGTTGTTGAG
TCCAACTACGTGGTTAAGGTAGATCCGAGGATNCCGCTGTCCCACGCCTGTCTCCTTACC
TGTGGTTTCACAACAGGTTATGGTGGNGTGTGGAAAGNACTCAAAGTTGAAAANGGNTCA
ANTGTTGCTGTATTNGGCCTTGGTGCTGTTGGACTTGGAGCTGTAAAGGCATCACAAATC
TTGGGAGCCTCAAGGATATTTGGGATCGATGTCAATGATATGAAACGCGACATAGCAAGA
GCTTTCGGGGTTACTGACTTTGTTAACCCTAAGCATTCTGATAAACCTATATCACAACTG
ATCCAAGAGGCCACTGGTGGACTAGGCGTGGATTACTGCGTTGAATGCACCGGTGTTGCA
TCCCTCCTCAACGAAGCCATTGCAAGCACAAAAATGGGAGTCGGGGAGACAGTGTTGATA
AGCGTCCCACCGGAGGAGAAGGGGGAGCTTAACTACATTCCGATGATCCTCGGGAGGACC
CTTAAGGGAACAAACTTTGGTGGTGTGAAAATCCACTCTGATNTTCCTAAAATCGTTGAG
AAATGCATCAACAAGGAAATCAATCTTGGTGATCTCATAACTCATGAGGTTTCACTTGCT
GATATTAACAAAGGATTTCTGGAGTATATGAAGCAGCCTGAATGTGTCAAGGTCATTATC
AAGTTC
>clust1559.ali_1 [1 - 1512]
ACAATGACACACAAAATAGCATTGATTCTTATTATCACTTTGGTGCCTTCATCATTTCTT
ACAACAGCGGAGAAGAATGGAAAGAAACAAACTGAAGCGCTATACAATTTTTACACGAGT
AAGGTTAGGGGGAATAGTAAGATTGACACGAGTGATTTCAATCCAGCAAGCATAGATTTT
AGTGAAATAGAAATTACCGCGGAAAAGGGGCAGAAAGAGAATGATAGAATAAAGAGATTG
CCTGGACAACCAGAGGTTGAGTTCAAGCAATACGGTGGATATGTGACCGTTGATCGGTCG
GCGGGGAGAGCTTACTATTACTACTTAGTGGAAGCCAACCACTCTCCCCAGTCATCGCCT
CTTCTTCTCTGGCTCAATGGAGGACCAGGGTGCTCATCTCTTGGTTATGGAGCAATGGAG
GAAGTCGGGCCTTTTCGGGTTCACAGCGATGCCCGGACACTCTACCTAAATAATTTGTCA
TGGAACCATGCTGCAAATGTGCTATTTTTGGAGTCACCGGCAGGAGTTGGGTTCTCGTAT
TCGAATAGATCAACGGATTTGAAGAGCAACGGAGACAGAAGAAGCGCCGTCGACAACTAC
AGCTTCTTGGTGAATTGGTTGGAGAGATTTCCTGAATATAAAGATAGAGCTTTCTACATT
ACAGGAGAGAGTTATGGTGGCCATTATATACCACAATTGGCACAAACCATTCTTTACCAC
AATCAAAACCCTAACCATATTAACAACACCATCATCAATCTCAAAGGGATTATTATTGGG
AATCCCACAATTAACGATGAGACGGACTTAAAAGGGATGTATGAATATTATGAAAGTCAT
GCCCTCATTTCCAGACAGACATTGAATCGCATCTTGAGATACTGTGATTTTACAGACAGC
GGTAATGGCTTATCAACGCAATGCCTCATTGGAATTCTTGAATCCGAAAGAAACACTGCT
GCTCTCGACGTTTATAATATTTATGCTCCAACTTGCAACACTTCCCCGACTAATCAGGCA
ATGAATATTGATCCTTGCATTGACCAATATGTGCATGCATACCTCAACAGACCTGAGGTT
CAACAGGCCCTTCATGCTAATATCACCAAAATTCCATATGATTGGCAAGCATGCAGCAAG
GTGATTGGAGAATGGCAAGACAGCCCCGCAACTGTCATACCTCTTCTCAAAGACTTGATC
GCCGCTGGTCTTCGAGTTTGGATTTATAGTGGGGATTTGGATGGAAGAGTACCAGTTACT
TCAACAAAGCTTTCAATTCAACTCTTGAAACTCAATCAAACAACGCCATGGCTTCCTTGG
TACATTGATGACCAGGTTGGTGGGTATACACAAATATATGAAGGAAATTTAACATTTGCA
ACCGTGCGAGGAGCAGGACATCAAGTGCCTAGTTATCAGCCTTCTCGAGCCCTTTTTCTT
ATCAAGCATTTCCTTCATGGGAAACACCTCCCTACTTCTACAAACCTAACTCTGTTTTCT
TCTTCTCATTAT
>SdPAOMT
ATGGAAGTAGTTGAGGTGCTTCGCATGAACGGAGGTCTCGGAGAAACCAGCTATGCCAAC
AACTCTCTCGTTCAGAGGAAGGTGATTTTGATGACGATGCCTATAACAGAGGAAGCAATA
ACGCAAGTTTACCGCAGCGTCGATGCGATCACGAACTGCTTCTGCATAGCCGAGCTGGGC
TGTTCGTCCGGGCCAAACTCTTTGGTGGTGGGGGCGGAGCTCATCAGCACTGTTCATCAG
TTGAGCCGGAGCCAAGGCCGTCAGCTGCCGGAATTCCAGATATTCTTGAACGACCTTCCG
GGAAACGATTTCAACTCCATCTTCCAATCCTTGCTGCCGCAGTTCCGAGCTCAGCTCAAC
CGAGAAATGGGATCTGAATCCGCCCCTTGTTTAGTGTACGGAGTTCCTGGCTCGTTTTAC
GGCCGCCTTTTCGCCGCAAACAGCCTCCATTTTGTTCACTCTTCTTACAGCCTCATGTGG
CTCTCCAAGGTCCCTGAAGGGGTGGAGAAATGGAACAAGGAAGAAATATACATCGGAAGC
GGAAGCCCGACGCCGGTGATAAACGCTTATTACTCCCAATTCCGACTAGATTTCGACACA
TTCTTGAAATGCCGGTCGGAGGAAGTTGTGGGAGGTGGAGCAATGGTGCTTACTATTCTG
GGAAGGAAGAGCGAAAACGCCGCGAGTAAGGAATGCTGCTGTATTTGGGAACTCTTAGCT
CTCTCTCTAAAGGAAATGGTGTCGGAGGGAGCCATCGAAGAGGAGAAAGTCCACTCATTC
AACATCCCTGAATACACTCCTTCTCCGGCGGAGGTGAGGAGGAGCGTGGAGGAAGAGGGC
TCCTTCGCCATCACCCGCCTCGAGGCCTCCGAGATCAGATGGGCTGAGTGTGGAGGCGGC
GGTAGCTACGATGTGGCGAAATGCATGAGATCGGTGGCGGAGCCGTTGCTAATGGAGCAT
TTTGGGGGGTCGATAATCGATGAGTTGTTCGAAAAGTACGAGAGAATCCTCACCGATCGA
ATGTCGAAAGAAGAGATGAAGTTCATCAACGTCACCGTTTCTTTGATCCGGAGAGGA
>OMT4
ATGGAAGTAAAAATGTGGTCTGATGAAGAAGAAGAGGTGCGCTTGACAGCCCTTAAGCTC
GCCAGCGGCGCCGTGCTTCCGATGGCTCTGAAGGCCGCCGTGGAGCTCGATCTCTTCGAG
CTCATCAAGAATGCCGAAAGCAATATTTCCGCTGCACAACTCGCCGTTCAGCTTCCAACT
ACCAATCCTGCCGCCGCCTCCATGCTCGACCGAGTCCTCCGCCTCCTAGCCGCCAACTCC
ATCCTCATCTGCAGCCTTCACGGCGCCAACGACGAGCGTCGCTACGCTCTTTCACCGGTG
GGGAAGTTCTTCACCGAGAACGAAGACGGGGGCTCTTGCCGCGCCGTAACATTGTTAACC
CAAGATAAGGTGCTCATGGAGGGCTGGTATAACCTAAAAGATGCAATTCTAGAGGGAGGC
AACCCTTTTGAGAGAGCACATGGAATGAGTATATTTGGGTATGCAGCCAAAGATGGAAGA
ATAAGCAGCATGTTGAACAAGGTTATGTCTGAATCCACATTCCTTGTGAAGAAGGTTATT
GAGATGTACAAAGGCTTTGAGGGAGTTGAGACGGTGGTTGATGTCGGCGGCGGAACCGGA
GCAACGCTCAGCATCATAGTTGCCCAAAATCCATCTATTAAGGGGATCAATTTTGACCTG
CCCCATGTCATCCAGGATGCTCCGTCTTATCCAGGTATAGTGCACGTGGGGGGAGATATG
TTTGTTAATGTACCCAAAGCAGATGTCGTTTTCATGAAGTGGCTTCTACACGATTGGGGC
GATGCGGAGTGTGTGAGAATATTGAAAAACTGCAAAGCGGCACTGCCTGAAAATGGGAAA
GTGGTAATTGTCGAACGTGCCCTTTCAGAAATCCCAATGACGGGGCCGGCTAATCAGGAA
GAGGGCAGCAATGTCATGATGTTGGTGTTTAATCCGGGGGCCAAGGAGAGGACGGAAAAG
GAATTTCGCATCTTGGGAAAACAAGCAGGATTTCATGGATTCCGCAAAGTTTGCACTGCA
GCTGCTCTTTGGGTCATGGAGTTCTTTTAA
>OMT3
ATGGGCAGCAGCCATCACCATCATCACCACAGCCAGGATCCGATGGCTACAAATTCAGCC
ACAACCAAAAATCCTCAGGGCGAAGAGGAAGAGAACTTCCTCTTCGCCATGCAGCTGGCC
AGCGCCTCGGTCCTGCCGATGGTGCTGAAGGCCGCGATCGAGCTCGACCTCCTCGAACTC
ATCAAGAGGGCCGGGGCCGGGGCCTTCGTCTCCCCGGCCGACCTCGCCGCGCAGCTCCCC
GACGGCGGCGCCGCCAACGCCGCCGCGCCGGCGATGCTCGACCGGATTCTCCGGCTCCTC
GCGAGCTACGCCGTCCTCGAGTGCCGCCTCGAGACGCTCGAGAGCGGGGCCGTGGGGCGG
CGCTACGGCCTTGCGCCGGTGTGCAAGTTCCTCACCAAGAACGACGACGGAGTTTCCATG
GCGCCGCTGGCGCTTATGAATCAAGATAAAGTGCTTATGGAGAGCTGGTACCACCTAAAA
GATGCAGTTCTTGACGGAGGCATTCCCTTCAACAAAGCCTATGGAATGACTGCATTCGAG
TACCATGGTACAGACCCGAGATTCAACAAGATCTTCAACCAAGGCATGTCCAACCACTCC
ACCATCACAATGAAGAAGATTCTAGAAACATACAATGGTTTTGATGGGGTCAAGACTGTG
GTTGATGTTGGTGGAGGAACTGGAGCAACCCTCAACATGATTCTTTCCAAATATCCTTCT
ATTAAGGGCATTAATTTTGATTTGCCCCATGTTATTGAAGATGCCCCATCTTATCCAGGT
GTGGAGCATGTGGGTGGTGACATGTTTGTGAGTGTGCCTAAAGGGGATGCCATCTTCATG
AAGTGGATTTGCCATGATTGGAGTGATGAGCACTGTGTGAAATTCTTGAAGAACTGCTAC
GATGCATTGCCACAAAATGGGAAGGTGATTTTGGCTGAGTGTGTTTTGCCAGAGGCACCA
GACACTGGCCTTGCCACCAAGAATGTTGTCCACATTGACGTCATCATGCTGGCCCACAAC
CCAGGTGGCAAGGAAAGGACAGAAAAGGAATTTCACAACTTGGCCAAAGCTGCTGGCTTC
AAGCACTTCAACAAGGCTTGTTGTGCCTACAATTCTTGGATTATGGAGTTGCTTAAATAA
>OMT9
ATGGCCTCATCCTCCCAAGACGTTCTTGAAGCTCAAGCTCATGTTTGGAACCACATATTC
AGCTACATAAAATCCATGGCACTAAGATCTGCGGTTGAGCTACGTATACCCGACGCTATC
CACAAACACGGCAAACCTATGACACTTTCTCAACTGGCCGAATCCCTCTCCATCAACAAC
GAAAAAACCAATGGCCTCTATCGCCTCATGCGTATTCTAGTCCACTCCAAGTTCTTCGAC
ATCCCCGAGCAAGAGGAGAGAGAAGTAGCTTATTCTCTCACTAGGGCTTCACGTCTCTTG
ATAAGTGATGAGCCACTGAGCCTTGCGCCTTTAGCTCTTCTCTTAACCGACCCGGCCGTC
ATTGACCCGTTCCATCATATGAGTGAATGGTATCGAGACGAATGCCCCACTGCGTTCATC
ACCAAAAATGGGATGGATCATTGGGAGTTTGCAGCCAAAGATGAGAGTTGGAATCAAATG
TATAATGAGGCCATGGCCGCTGATGCACGCTTCGTGGGCAGCTTACTTGTAAAAGAATGC
AAACATATTTTTGAGGGGTTGAAAACGATGGTGGATGTCGCTGGTGGCTCGGGGGAGGTG
TCCAAGGCGTTGACCGGGGCATTCTCCGGGTTAAAATGCATCGTGCTAGACCTGCCACAT
GTCGTTGCTCGCATGGAAGGCTCTGAGAATGTGAGGTTTGTTAGCGGAGACATGTTTGAA
TTCATTCCTCCCGCTGATGCAGTTTTCCTCAAGTGGATAATGCACGACTGGAAAGACGAA
GATTGCATCAAAATACTAGGAAAATGCAAAGAAGCAATAGCTCACAATGGTAACAAAAAG
GTGATTATTGTGGACATGGTTGTGGATGAGGAGAAGCAAACTCATCTGCTCATGGATGTG
CTCATGATGACTCATTATCCAGGAAAAGAAAGAACTGAGACAGAATGGGCTAAGCTCTTT
ACTGCTGCTGGTTTCAATAATTATAAAATCACTCATACTTTGGGAGTCAGGTCTATAATT
GAGGTGTTTCCATGATTGTTCTTCTAGCCTCATCGTCTAAAATTATATACATACAAATAA
ATAAAATTACATCTTGACGAAGAGATTTCTCGAATCTGGATGCAGCCCTTGGATGTGCCC
AGCGCCAAGTACGAAGGCCACACATTATCTCAAAGATTATATCTGAAGGATGGAGTCCTT
AGTAGATGAGCATATATAGTCTATTATTACTTCTTGTTCTGTTGGTCGGTTCTTTCCCAA
ACTCGAATATAGAGATCGAACCGCATATGATTACTAATATAAATAGATCTTTGTCTTTCC
ATTTACTTTGTATGAATGAATTAAGTTAAATCTTATCCTTCTTTCTCCAAAAACCCTAAA
TTCTATTTTTTAAACCCTAATTCTCCACCTCTCGTGGGGAAAGTTTGTCGAGCTTCTCAA
GATCGACCTCCGTTATTTACTTTAACGGATCAGAAACCCTAATCCATCAACCCAAAAACT
GAAATCCGAATAGTAATCCTTTGGTTGTTATAAATGATGCACGCATTAAATGAAATAAAA
CGACACCAAGATTAACACGTAGAAAAAAAACTATAAGCACACATAAGCAATCAAAATATA
CACCAGATAATAATAATTCGTAGAGAGATTACATAACGAATTAGATTAACAGAAATGACT
TAACTCTGATTCTAACCCTAATCCTGACAATTAAGAGGCATGCATAACCAAA
>OMT18
ATGGGCAGCAGCCATCACCATCATCACCACAGCCAGGATCCGATGAAGGACAAGTACTAC
GGCTCCATTCTTCAGAGCGAGGCCCTTGCCAAGTATATTCTAGAAACAAGTGTCTATCCA
AGAGAACATGAACAACTGACAGAGATCAGGAAAGCGACCGTCGATAAATATCAATTTTGG
AGTGTGATGAATATATCTGCGGATGAGGGTCAGTTTCTTTCTATGCTGTTGAAAATAATG
AATGCAAAGAAGACATTAGAAGTGGGAGTTTTCACGGGTTATTCACTTCTGACCACTGCT
CTCGCTCTCCCCGATGATGCCCAGATAATCGCCATCGACCCGGATAGGGAAGCCTACGAA
ATTGGTTTGCCTTTTATTGAAAAGACAAACATGACTCACAAAATTCAGTTCATCCAGTCT
AATGCTATGGCTGTCATGAAGGACCTCCTCTCCAAGGGTGAGGAAGGGGCGTTTGATTTT
GCATTTGTTGATGCGGACAAAGAGAACTACATCAAGTACCACGAACAACTGCTGAAGCTG
GTTAAGGTGGGAGGAATTATAGCGTATGACAACACACTGTGGTCCGGCACCGTTGTAGCG
GCCGAGGAAGACGAGATGGATGACTACTTGAGGGGCTGCAAAGGCCACATCCTTAATCTC
AACTCATTTCTAGCCGCCGATTCCCGCATTGAATTGGCCCAACTTTCCATTGGAGATGGC
CTTACATTGTGCAGGCGTCTCACCTAA
>SdPOHDH 
ATGGCTGATAACACCATAACTTGCAAAGCCGCCGTCGCATGGAATCAATCAGAGCCGTTG
AAGGTTGAAGAGGTTGAAGTGGATCCACCAAACTCAACTCAAGTTAGGATCAAGATGGTT
TATGCCAGCATGTGCCACACAGACATTACATGTTGGAATGGCTCCCTCTTTCCTGCGTTC
CCTCGGATCCTTGGACATGAAGGGGCGGGTGTGATTGAGAGTGTTGGGGAAGATGTGAAA
AACCTCAAGGTGGGAGACAGTGTGATGCTATTCTATGTTGGAGAGTGTGGGGAATGCGCA
TACTGCGCATCGGGGAAGACAAATGTATGCCTCCGGTATCCTCCAACTATAAGCGATGAT
GGGACATCAAGAATTTATGCTAAAGGGCAGAGGATCCATCGAATGTTTAGCAGCTCGACC
TGGGCTGAGTACGCGGTTGTTGAGTCCAACTATGTGGTCAAGGTAGATCCGAGGATACCG
CTGTCCCACGCCTGTCTCCTTACCTGTGGTTTCACAACAGGTTATGGTGGAGTGTGGAAA
GAACTCAAAGCTGGAAAAGGATCAAGTGTAGCTGTAATAGGCCTTGGTGCTGTTGGACTT
GGAGCTGTAAAGGCATCACAAATCTTGGGAGCCACAAGGATATTTGGGATTGATGTCAAT
GATATGAAACGCGACATAGCAAGAGCTTTCGGGGTTACGGACTTTGTTAACCCTAAGCAT
TCTAATAAACCTATATCACAACTGATCTTAGAGGCCACTGGTGGACTAGGCGTGGATTAC
TGCGTTGAATGCACCGGCGTTGCATCCCTCCTCAACGAAGCCATTGCAAGCACAAAAATG
GGAGTCGGGGAGACAGTGTTGATAAGCGCCCCTCCAGAGGAGAAGGGGGAGCTTAACTAC
ATTCCGATGATCCTCGGGAGGACTATTAAGGGAACAACCTTTGGTGGTGTGAAAATCCAC
TCTGATGTTCCTAAAATTGTTGAGAAATGCATCAACAAGGAAATCAATCTTGGTGATCTC
ATAACTCACGAGGTTTCACTTGCGGATATCAATAAAGGATTTCTAGAGTATATGAAGCAG
CCTAAATGTGTCAAGGTCATTATCAAGTTCTGA
>SdLS
ATGTCTAGTATTATAATGCAATTCGCCATTCCTAGGGGCACTAGTTTTATTTCTAAGGTA
TCTTCAAAACAACGTCGTTTCACTGCTGCAGCCTCGGCCACTTCTCGAGGCAGCCAGCGT
GCCCGTTGCTCACTGCAAGTGGATAATGAGATCGAAGCTGAACGACGAACTGGAGGCTAC
CAGCCTACTCTTTGGGATTTCGACTCTATTCAATCGTTCGAATTTGAGTATAAGGATAAG
AAGTACCCAAAAAAGGCGGCGGCTCTGATTGAGAAGGTGAAGATGTTGCTGCTGAAGGAA
CAACGTTTGGAGCTGATCGATGACCTAAGAAGGCTGGGTATATCTTGTCATTTTCGAAAC
GAAATTGATCAAATATTAAAGTCCAAATATTTGGAGAAGAATGAGTTAGATGAAAGGGAT
TTGTACTCCACAGCTCTCAGATTCAGACTCCTTAGACAATACGGCTTCAACGTCTCTCAA
GATGTGTTTGATTGTTTCAAGAATTACAAGGCTAATGATTTCGATACCAAAGGATTGTTA
CAACTCTACGAAGCTTCGTTCCTAGCAACACATGGCGAAGAAACCCTAGAAATTGCTAAA
GAATTTGCTACTAAATCTCTGAAGAAAAGAGTAGTTGATCATGAAATTGATGATATTCAT
TTCTTATCATCAGTGGAATCTGCATTGGAGTTCCCTTCTCATTGGAGGGTTCAAATGCCA
TATGCAAAATCCTTCATTGATGCTTACAAGAATAGACAGGACATGAATCCAGTTGTGCTA
GAGCTAGCCATATTGGACATAAACATTGTTCAAGCACAATTTCTTGAAGAACTCAAAGAG
ACCTCTAGGTGGTGGGAGAGTACTGGGCTTGCTCAAGAGCTTCCCTTTGTGAGAGATCGA
ATAGTGGAATGCTACTATTGGACGACTGGAGTCATTGAACGTCGCGAACATGGATTTGAG
AGGATAATGCTCACCAAAGTATTTGCTCTTATTGCAGCCATAGATGATATCTATGATGTT
TATGGAACTCTTGAAGAGCTCCAACTATTCACAGATGCTATTCGAAGATGGGATATTGAA
TCAATTGACAAACTTCCTCCTTATATGAAAGTATGCTATCTTGCACTATACAACTTTGTG
AATGAGATGGGTTACTATACTCTCAAGGATAAAGGCTTCAACTCCATCCCATTTCTACGC
AAAGTGTGGGTTGATTTGGTTGAGAGATATTTGATAGAGGCAAATTGGTACCACAAGGGA
TATAAACCTAGCTTGGAAGAATACATCAACAATGCATGGATTACCGTTGGAGGCATCCCC
GGTCTATCCCACCTTTTCTTCCGGGTAACGGATTCAATAGACGAGGAGGCTGCTGAGAGT
GTGCATAAATACCATGAGATTGTTCGTGCATCATGTACGATTACAAGGCTTGCTGACGAT
ATGGGAACATCACTGGCTGAGGTGAAGAGAGGCGACGTGCCAAAATCAGTTCAGTGTTAC
ATGAACGAGAGCAATGCTTCGGAAGAAGAGGCGCGAGAGAATGTTCAATCGCTCATTGAG
GAGACATGGAAGACGATGAATAAGGAAATGATGGATTCTCCATTTTCAACATGTTTTGTA
GAAGTTTGTGCTAATCTTGCTAGAATGGCACAGCTTATATACCAGAAGGATTCGGATGGA
TTCGGAATGCAACACTCAGTTGTTAACAAACAGCTCAGAAGCTTGCTGTTCGAACCTTAT
GAGTAA
>SdPS
ATGTCTAGCTTTGTAATGAAAATGGAGATTCCTAGCGGCCTACCTAATCATCTTCACAGC
TCTAACAACGAGTCTTCAAAATTGTATAGTAGGAGAATCAGTACTAATGCTGTTTCGGGT
CCTCGCCTCTGCCTTCGTTGCTCCTCTCAACTCAGTGCTGATCAGCTCCAAATTGAACGA
AGATCGGGAAACTACAGTCCATCCCGTTGGGATGTGGACTTTATACAATCACTCCACAGT
GATTATAAGGAAGAAAGGCACATGAGAAGGGCTGGTGAGCTAATTATGCAAGTGAAGATG
ATGTTGAACAATGAAACGGGTTCGGTTCGACAGCTTGAGTTGATAGATGAATTGCAGAGG
CTGGGCTTGTCTGATCATTTCCAAAAGGAATTTAAAGAAATCTTAAACTCTATATATCTT
GACAATAAGTATTACAAGAATGAGGAGACAAAGGAAGAAAGAGATCTTTACTCAACAGCC
CTTGCATTCAGACTCCTAAGAGAACATGGCTTTCATGTTGCCCAAGAGGTGTTGGAGTGT
TTCAAGAATGAGAAGGGTGACTTCAAACCAAACCTTGTCGACGATACCAGAGGACTTCTG
CAACTCTATGAAGCCTCATTCCTATTAACAAAAGGCGAAAACACACTTGAGTTAGCTAGA
GAATTCGCCACCAAACATTTACAGGATAAACTCGACAATAAAACTGACGACAATCTTTCT
ACATGGATACAATATTCCTTGGACATCCCTATTCATTGGAGGATCCAAAGGGCAAACGCA
AGCATGTGGATCAATGCATATAAGGAGAGACCCGACATGGATCCAGTATTGTTGGAGCTT
GCCATATTGGACCTAAATGTTGTCCAAGCACAATTCCAAGATGAACTCAAACAAGACTTA
GGGTGGTGGAGAAATACAAGCTTTGTTGAAAAGCTTCCATTCGCGAGGGACAGGCTTGTG
GAATGCTACTTTTGGACAACTGGAATCGTGCAGCCACGCCAACATACGAATCCAAGGATC
ACAGTCGGTAAAGTGAATGCTCTTATAACTACCATAGACGATGTTTATGATGTCTATGGT
ACCTTAGAAGAACTGGAGCAATTCACAGAGGCTATTCGAAGATGGGATATTAGTACAATC
GACCAACTTCCTAGCTACATGCAACTGTGCTTTCTTGCACTCGACAACTTTGTCAACGAC
ACTGCCTACGACGTTCTAAAAAAGCATGGTTTCAACGCCATCCCCTATCTGCGAAAATCG
TGGAGGGATTTGGTGGAGGCATATCTAATAGAGGCAAAATGGTACCACAGTGCACACAAA
CCAAATCTCGAAGAATATCTCAACATCTCATGGATCTCAATCGGAGCCACCGTGATCCTA
ACCCACGCGTTTTTCGGAGTAACACCCGCCATCACAAAAGATGCTTGCGACGCTTTGTAC
GGATACCACGACATAGTCCGTTGGTCAGCGATCATCCTGCGCCTCACGGACGACCTAGGG
ACCTCCTTGGACGAGGTGAGCAGAGGGGACGTGCCGAAGTCAATCCAGTGCTACATGAAC
GACAACAACGCTTCGGAGGAAGAGGCGCGAGCGCACGTGAAGTGGATGATCGGTGAGACG
TGGAAGAAGATGAACGAGGCGAGAGTGGCAAAGGACTCGCCGTTTTGCGAGGATTTTGTG
GGATGTGCGGTGGATTTGGGGAGAATGGCGCAGTATATGTACCATTATGGAGATGGACAT
GGCATACAACATCCCATCATACATCAGCAGATGACTGATTGCTTGTTCCACCCTATTGCC
TGA
>SdLiS
ATGTCTACCATTAGCATGCATGTACCGATCTTTAGCATGCCACTAAATTCTCTCCACAAC
TCGAAGAGAAGACTTTCGAAGCCATGGCCGGTCTGTTCTATTCTGCCCGCTGCTCGCCTC
CGTGCGTCTTGCTCCTCACAACAAGAAGAAGCTCATCAATTCCGACGCTCCGGAAACTAC
CAGCCTTCCCTTTGGGATTTCAATTACATTCAGTCTCTCAAAACTCCTTATAAGGAGGAG
TGGCACTTGAATAGAGAAGCAGAGCTGATTGTGCAAGTGAAAATCTTGCTAAAGGAAAAA
TTGGAATTTGTCCAACAGTTAGAGTTGATTGATGACTTGAAATATCTTGGACTTTCTTAT
TTTTTTTTCCATGATGAGATTAAGGAGATTTTGGGATTTATACATAGATGTTTCCATGAT
AAAGAAGTGGATGGAAGTGATTTGTATCTCACAGCTCTTGGATTTAGACTCCTCAGACAA
CATGGTTTTAATGTTTCACAAGAGGTGTTTGATTGTTTCAAGAACGAGAAGGGTAGCGAT
TTCAAGGCAAGCCTCGGTCAAGATACGAAAGGAATGTTACAACTTTATGAAGCATCTTTC
CTCTTGAGAGAAGGTGAAGATACATTAGAGCTAGCAAGACAATTTGCAACCGAAAATCTG
CAGAAAACTCTTGATGAAAGGGGTGATGAAATTGACAAAAATCTATCATTGTGGATTCAA
CATTCTTTGGAGATCCCTCTTCATTGGAGGACACCAAATCTTGAGGCAAAATGGATGATA
GATGCTTACTCGAGGAGACCCGACTTCAATCCAACAATTCTTGAGCTCGCCAAACTAGAC
TTCAACATTGTTCAAGCAACACAAATAGAGGAACTCAAAGATATCTCAAGATGGTGGAAT
AATTCATGTCTGTCTGAGAAACTACCGTTTGTGAGGGACAGGCTGGTGGAAAGCTACTTT
TGGGCAATTGGACTCTTTGAAACTCATCAACATTGCTATGAGAGAAAAACGGCTGCCAAG
ATAATAACTCTAATAACATCTCTTGATGATGTTTACGACATCTACGGTACACTAGACGAA
CTTGAAGTGTTCACACTCACCCTACAGAGATGGGATACTGAAGCAATCAATCGACTTCCT
TATTACTTGCAATTGTTTTATTTGGTAATCCACAACTTTGTATTCGAGCTAGCACACGAC
ATTCTTAAAGAAGAAGGTGTCATCAGTATCCCATATCTACAGAAACCGTGGGTGGATTTG
GTTGAAGCATATTTACAAGAGGCAAAGTGGTACTATAGTGGATACACACCAAGCTTGGAA
GAATATCTCAATAATTCCTCCATTTCGATAGGAGCTCCTACTGTAATAGCCCAAGTTTTT
CTTACATCCAAAGACAAGCTATATAAAGACAACCACATAATCCATCTTTCGGGGATGCTT
GTACGGCTTCCTGATGATCTAGGAACATTGGTGTTTGAGATGAAGAGAGGGGACGTGGCG
AAATCAATCCAATGCTACATGAAGGAGCGAAACGCTAGCATGGAAGAGGCGGAGGAACAC
GTGAGGTTTCTAATAAGGGAGGCGTGGAAGGAAATGAACACGGCTGGTGGTTGTCCGGTT
AGGGATGATTTGGTCGAGACGGCAGCTAATTTTGGAAGAGCGGCACAATTTATGTATCTC
GACGGCGATGGCAACCACTCTAAACTACATCAACGGATTGCGAGTCTGCTGTTTCAACCA
TGTGATTGA
>SdPCS
ATGAGCATGGCGATTCCCAACAAGCCAACAAAACATGTTCATAACTATGCCAAGAAATAT
CCCAAAACGCAGATAGCTTCTTCACAAACAGGATGGAGGCAGTCTTGCTCCCTCAAACGC
ACCGCTGATCAAACCTCCGATCAAATCCAATCTACACGACGGTCGGGTAATTACAAGCCT
ACCCTTTGGGATTTCGATCGGATCCAGTCACTCACCAGTGTATACACGGATGAGAAGTAT
GCCACAAGGGCTTCTGAGCTGGTTGTGCAATTGAAGAAGTTGTTGTGCCAAGAATCAAAT
TGGCTCATGCAGTTGGAGTTGATCGATGACTTGCACAAACTAGGGGTTTCTTACCATTTC
GACAACGAAATCAACCAAGTCTTGAATCGTATCTATTTGGAGCATAAATATTGCAACAAT
GAAGAGAGGGACCTGTACTCAACAGCTCTTGCTTTCAGACTMCTTAGACAAAATGGTTTT
AGGGTTACTCAAGACGTGTTTGATGATTTCAAGAATGACGAGGACGAGTTTGAAGAAAGC
CTAGGTGGTGATACAGAAGGAGTGTTGCAACTCTATGAAGCTTCTTTCCTTTTAACGGAG
GGTGAAACGAGTCTTGAGCAAGCCAGATTATTTTCCGAAAATCTTCTGAAGAAAAAACTC
GATGACGAAGTTTTGGATGAATTTCTCTCCTCGTTAGTGCGCCATTCTCTTGAGCTTCCT
CTTCACTGGAGCGTTCAAAGGCCGAACGCCAGATGGTTCGCCAATGCCTACTCAAAGAAA
TCACAGGCAAATCCCATCCTTCTTGAGCTTGCCAAATTGGATTTCAACATTGTTCAAGCA
ACATACCAACAGGAACTTAAAGAAATATCGAGATGGTGGAAGGAAACGGAGTTGGCAGAG
AAACTGTCGTTTGCAAGAGATAGGGTGGTTGAGAACTACATATGGAACGTGGGTTTGCTG
TTCAAACCTCAATATGGATATGCAAGAATCATGACAACCAAGCTTTTCATTTTGATAACA
GTAATTGATGATGTATTTGATGTCTATGGCACCTTGGAAGAAACACAACTTTTCAAGAAC
GCCACTCTAAGATGGGATGATGAAGCGATAGATCAACTCCCATACTACATGAAGATTTGT
TATATGGTGTTGGACAGTTTCATCAATGAGATGGCATACCATGTTCTCAAGGAAAAGGAC
GTTCTCGTCATTCAAGATTTAAGAAAAACGTGGGGAGATTTGTGTTCAGCATACGCAAAA
GAGGCAGAGTGGTACCACACGGGGTATAAACCTACAATGGAGGAATACATCAACGTTGCT
TGGATTTCGATATCAGCTCATACCATTTTAACTCATGTATTTTATCTCATTTCAAATCCA
ATTGAAAAGGAGGCCGCTGAGAGCTTGCGTAACTATCATGACACCATCCGTTACTCAGCA
ATGGTTCTACGCCTTGCAGATGATCTTGGAACATCACCGCATGAGATGCAAAGAGGTGAT
GTGCCAAAAGCAGTGGAGTGCTACATGAATGAGACGGGAGCTTCGAGAGAGGAAGCTCGC
GAACATGTGATGTTTATGATAAGAGAAATATGGATGAAGACGAACGGAGAAAGATTTAGG
GAATCTCCATTTTCAGATGATTTTATTAGAAGTGCAGCTGATCTTGGAAGACAAGCACAG
TATATGTACCAACATGGTGATGGCCATGGGATTAGTAATCCGGAGATGGAGGAACGTATT
TTAGGTTTGATATTTCAACCTATTGTCTAG
>SdSaS
ATGGAGGAGGTGATTAGGAGGTCTGCAAACTACGAAGCTAGTGTCTGGGACGACGATTAC
ATTCAGTCCTTAGCAAGTCCATACACGGGGGAAAAGTACGCTCGCGAAGCTGAGAGGCTG
AAAGATCTGGTGAATATATTGATTAACGATACTGAAAAAGAGCTCGACCAGCTTCACCTC
ATCGACAATGTACAAAGACTAGGTCTATCTGGCCACTTCAAGGACCAGATAGCTAAAATG
TTAGACAACATTTATGAAGAACAAGAATGGTTACAAAATGACTTGCATTTCACATCTCTC
AAATTCAGACTTCTCAGACAGCATGGATATCATGTTCCTCAAGAGGTTTTCTGTAGTTTG
ATGGATGAGGATGGAAATTTCAAGGCCTCCCTGAGTGAAGACGTGAGAGGGCTCGTATCT
CTGTATGAAGCTTCGTATTTAAGCGTGGAAGGGGAAAGCATAATGGATTTAGCCAAAGAA
TTTTCACTGACTCACCTTACTCGAAGGCTTGACCAAATCACAGAGCCGCGTCTAAAGGAG
CAAGTGAGGCATGCTTTGGAGGTTCCTCTACACTGGAGATTGCAGAAGCTAGAAGCCAGG
TGGTTCATACAAGCGTATGAGGATACGGCCGAAGCAAACCGTACTCTGGTGGAGCTGGCT
AAGTTGGAGTATAACATGGTACAAGCAGCATACCAGCAAGAGCTCAAGCTACTGTCAAGT
TGGTATAAAGAGACTGGTCTGCCGGAAAAGCTGGAATTCGCTAGGCACCAGTTGGCAGTG
AGTTACTTATGGGCTCTGGGATTCATTCCGGAGCATCATCTTGTATATTCAAGGGAGATT
TTGAGCAAGATTGCTGTTATGATCACCATAATAGACGACATATACGACGTATATGGCACA
CTGGAAGAACTTCAATTGTTCACTCACACAATAGAGAGGTGGGATATTAACTCACTAGAC
AGCCTACCAGAATATATGAAGATTTGCTTCTTAGCTCTCTTCAATACTGTGAATGAATTT
GCTTATCATATACTTAGGGACCAAGGCTTCAACATTATCTCAAATCTGAGGAATCTGTGG
GCAGAACTGTGCAGAGCTTACTACTTAGAAGCAACATGGTTTCACAGTGGATATTTCCCA
ACCACAAATGAGTACCTAAATACAGCTTGGATTTCCATTTCTGGCCCTCTACTTCTTTTT
TATGGTTACTTCACCACAAATCCTATCAACCAGAAGGAGTTGAAGAGCTTAGAGCAATAT
CCCGGCATCATTCGTTGGCCAGCCACAGTTCTTCGTCTGGCCGATGACTTGGGAACTTCA
TCTGACGAAATGAAACGAGGGGATGTTCCGAAGTCAATTCAGTGCTACATGAAGGAAACA
GGATGCTCGGAGGAGGATGCTCGCAAGCATATAAAGCAGTTGATAGACACAGCACTGAAG
CGAATGAACAAAGAGATATTGATGGAGAATCCTATAAAGAATTTCGGGCAGACTGCCATG
AATCTCGGACGAATCTCACTCTGCATGTATCAGCATGGAGATGGTTTCGGCCTTCCCTAT
TCCGAAACTAAGAAAAATTTGATGTCCCTTCTCGTTCAGCCCTTTTCGATGCCTTGA
>SdEuS
ATGTCTAGTATTATAATTCAATTCTCCATTCCTAGGAACACTAGTTTTATTTCAAACGTA
TCTTCAAAACAACGTCGTTTCACTGCTGCAGCCTCGGCCACTTCTCAAGGCAGCCAGCGT
GCCCGTTGCTCATTGCAAGTGGATAATGAGATCCAAACTGAACGACGAACTGGAGGCTAC
CAGCCTACTCTTTGGAATTTCGACTCTATTCAATCGTTCGAATTTGAGTATAAGGATAAG
GAGTACCCAAAAAAGGCGGCGGCTCTGATTGAGAAGGTGAAGATGTTGCTGCTGAAGGAA
CAACGTTTGGAGCTGATCGATGACCTAAGAAGGCTGGGTATATCTTGTCATTTTCGAAAC
GAAATTGATCAAATATTAAAGTCCAAATATTTGGAGAAGAATGAGTTAGATGAAAGGGAT
TTGTACTCCACAGCTCTCAGATTCAGACTCCTTAGACAATACGGCTTCAACGTCTCTCAA
GATGTGTTTGATTGTTTCAAGAATTACAAGGCTAATGATTTCCATACCAAAGGATTGTTA
CAACTCTACGAAGCTTCGTTCCTAGCAACACATGGCGAAGAAATTGCTAAAGAATTTGCT
ACTAAATCTCTGATGAAAAGAGTAGTTGATCATGAAATTGATGATATCCATCTCTTATCA
TCAGTGGAAGCTGCATTGGAGTTCCCTTCTCAATGGAGGGTTCAAATGCCAAACGCGAAA
TCCTTCATCGATGCTTATAAAAGGAGACCGGACATGAATCCAGTTGTGCTAGAGCTAGCC
ATATTGGACATAAACATTGTTCAAGCACAATTTCTTGAAGAACTCAAAGAGACCTCTAGG
TGGTGGGAGAGTACTGGGCTTGCTCAAGAGCTTCCCTTTGTTAGAGATCGAATAGTGGAA
TGCTACTATTGGACGACTGGAGTCGTTGAACGTCGCGAACATGGATTTGAGAGGATAATG
CTCACCAAAATAAATGCTCTTGTTACAACTATAGACGATATCTATGAAATTTATGGGACT
CTTGAAGAACTCCAACTATTCACAGATGCTATTCTAAGATGGGATATTGAATCAATTGAC
AAACTTCCTCCTTATATGAAAGTATGCTATCTTGCACTATACAACTTTGTGAATGAGATG
GGTTACTATACTCTCAAGGATAAAGGCTTCAATTCCATCCCATTTCTACGAAAAACGTGG
GTTGATTTGGTTGAGAGATATTTGATAGAGGCAAATTGGTACCACAAGGGGTATAAACCT
AGCTTGGAAGAATACATCAACAATGCTTGGATGTCAATAGGAGGTGTTCCCATTCTATCC
CACCTTTTTTTCCGGCTAACGGATTCAATAGAGGAGGAGGCTTCCGAGAGCGTGCATGAA
TACCATGATATCGTCCGTGCATCATGTATGATTCTAAGGCTCGCTGACGATATGGGAACA
TCACTGGATGAGGTGGAGAGAGGCGACGTGCCAAAATCAGTTCAATGTTACATGAACGAG
AACAATGCTTCGGAAGAAGAGGCGCGAAAGCATGTTCGATCACTCATAGAGCAGACATGG
AAGATGATGAATAAGGAAATGATGGATTCTCAATTTGCAATATATTTTGTAGAGGTTTGT
GCTAATCTTGGTAGAATGGCACAGTTTATATACCAGAAGGAGTCTGATGGATTTGGAATG
CAACACTCATTGGTTAACAAACAGCTCAGAAGCTTACTGTTCGAACCTTATGAATAA
>SdL7H_CYP71A76v1
ATGGCAGCTCTTCTACTTCTTATCTCTTTCATGTTCCTAGTCCTTTTCTTCTTCAAGAAA
AGCCCCTCAACAAAGAGGCTACCACCTTCTCCATTGAAGCTTCCGATAATCGGAAATATA
TACCTAGCCGGAAGCCTACCCCATCGCTCCTTCCAGTCTTTATCTAAGCGTTATGGCGAG
GTGATGCTACTCCATTTCGGCAGCAAGCCCGTCGTTGTCGCTTCCTCTGCCAACGCAGCC
CGGGAGATAATGAAAAACCAAGACCTAATATTCGCAAGCAGACCGAGGCTGAGCTTCATC
GACAGGTTTTTTTACGGTGGCAGGGACGTCGCTTTCGCTGCCTACGGCGACAGCTGGCGG
AAGGGGCGGAGCATGTGTGTGCTCCACCTCTTCAGCAGCAAGAGGGTTCAATCCTTCCGC
CCCATTCGGGACGAAGAGACGTCGCTGATGATTGAGAAGATCAAGCGATCTTCGCCGTCG
GTTGTAAACTTGAGCGAGATGTTCATGTCGCTGACAAATGATGTGGTCAGCAGGGCGGTG
TTAGGGAGGACCTACGGCGGCGATGATGATGGAGAGAAAAATTTCAATCAGATTTTGAAG
AAGATTGTTGAGATATTGCAAAGTTATAACGTGGGAGACTTCGTGGCGTGGTTGGGTTGG
ATTAACCGCGTGAATGGTGTTGAAGCACAAGTTGAAAAGATTTTCGAAATGACGGATGAG
TTTATGGAGGCTTTGCTTCGAGAATATAGAGACAAGAAATCGAGTGGTGATGCAGTTGTC
AATTTTGCTGACGCATTGCTTGAGTTGCAGGGAGAGAGTAAGGATAGTGATCCGGTTGAG
GATGATGTGATTAAAGCTCTAATCTTAGACACGTTTGCAGCCGGAACTGACACGACCTTC
ACAGCTTTAGAATGGACGATGGCGGAGCTCATAAGAAATCCGAGAACAATGAAGCTTCTT
CAGAAGGAAGTGAGAGAAGTAGCTAGAAACAAGAATGGGATTGATATTAATGAGGATGAC
TTGGAAAAAATGCCATATTTGAAAGCAGTATCCAAAGAGAGTCTAAGGCTACACCCACCT
TTACCATTAGCCCTCCCTCGTGAATTAAATCAAGACACTAATTTACTGGGCTACGACATC
CCACGTGGCGCACTTGTGCTGGTCAATTGTTGGGCCATATCGAGGGATCCCTTGTTGTGG
GAGAATCCCAATGAGTTTCGTCCTGAAAGGTTCTTTGATTCGAGCATAGACTATAAAGGT
TTGCATTTTGAGATGGTTCCCTTTGGAGCTGGCCGAAGAGGTTGCCCGGGTATTGCATTC
GCAATGTCCATGTACGAGCTTGCAGTATCAAGATTGGTAAAAGAATTCGACTTTGGATTG
CCTAATGGAGTTAGAGAGGAGGATTTGGACATGACTGAAGCCCCTGGATTCGTTGTCCAT
AAGAAATCTCCTCTACTTGTGGTTACTACACCACGTGCTTATTAA
>SdCYP71A76v2
ATGGCAGCTCTTCTACTTCTTATCTCTTTCATGTTCCTAGTCCTTTTCTTCTTCAAGAAA
AGCCCCTCAACAAAGAGGCTACCACCTTCTCCATTGAAGCTTCCGATAATCGGAAATATA
TACCTAGCCGGAAGCCTACCCCATCGCTCCTTCCAGTCTTTATCTAAGCGTTATGGCGAG
GTGATGCTACTCCATTTCGGCAGCAAGCCCGTCGTTGTCGCTTCCTCTGCCAACGCAGCC
CGGGAGATAATGAAAAACCAAGACCTAATATTCGCAAGCAGACCGAGGCTGAGCTTCATC
GACAGGTTTTTTTACGGTGGCAGGGACGTCGCTTTCGCTGCCTACGGCGACAGCTGGCGG
AAGGGGCGGAGCATGTGTGTGCTCCACCTCTTCAGCAGCAAGAGGGTTCAATCCTTCCGC
CCCATTCGGGACGAAGAGACGTCGCTGATGATTGAGAAGATCAAGCGATCTTCGCCGTCG
GTTGTAAACTTGAGCGAGATGTTCATGTCGCTGACAAATGATGTGGTCAGCAGGGCGGTG
TTAGGGAGGACCTACGGCGGCGATGATGATGGAGAGAAAAATTTCAATCAGATTTTGAAG
AAGATTGTTGAGATATTGCAAAGTTATAACGTGGGAGACTTCGTGGCGTGGTTGGGTTGG
ATTAACCGCGTGAATGGTGTTGAAGCACAAGTTGAAAAGATTTTCGAAATGACGGATGAG
TTTATGGAGGCTTTGCTTCGAGAATATAGAGACAAGAAATCGAGTGGTGATGCAGTTGTC
AATTTTGCTGACGCATTGCTTGAGTTGCAGGGAGAGAGTAAGGATAGTGATCCGGTTGAG
GATGATGTGATTAAAGCTCTAATCTTAGACACGTTTGCAGCCGGAACTGACACGACCTTC
ACAGCTTTAGAATGGACGATGGCGGAGCTCATAAGAAATCCGAGAACAATGAAGCTTCTT
CAGAAGGAAGTGAGAGAAGTAGCTAGAAACAAGAATGGGATTGATATTAATGAGGATGAC
TTGGAAAAAATGCCATATTTGAAAGCAGTATCCAAAGAGAGTCTAAGGCTACACCCACCT
TTACCATTAGCCCTCCCTCGTGAATTAAATCAAGACACTAATTTACTGGGCTACGACATC
CCACGTGGCGCACTTGTGCTGGTCAATTGTTGGGCCATATCGAGGGATCCCTTGTTGTGG
GAGAATCCCAATGAGTTTCGTCCTGAAAGGTTCTTTGATTCGAGCATAGACTATAAAGGT
TTGCATTTTGAGATGGTTCCCTTTGGAGCTGGCCGAAGAGGTTGCCCGGGTATTGCATTC
GCAATGTCCATGTACGAGCTTGCAGTATCAAGATTGGTAAAAGAATTCGACTTTGGATTG
CCTAATGGAGTTAGAGAGGAGGATTTGGACATGACTGAAGCCCCTGGATTCGTTGTCCAT
AAGAAATCTCCTCTACTTGTAGTTGCTACTCCACGTGCCTCTTTATAG
>SdCYP76AH36
ATGGATTCCTTCCCTTTCCTCGCTGCGCTATTCCTCATCACCGCCGCCACATGGTTGATC
TCCTCCCGGCGCCGGAAGAATCTCCCGCCGGGCCCCTTCCCCTACCCGATCGTCGGCAAC
ATGCTCCAGCTGGGCTCCCAGCCTCACGAAACATTCGCAAAACTATCAAAGAAATACGGC
CCTCTGATGTCGATCAACCTCGGCAGCCTATACACCGTGATCGTCTCCTCCCCTGAGATG
GCGAAGGAGATCATGCACAAGTACGGCCAGGTGTTCTCCGGCCGCACCATCGCCCAGGCC
GTGGAGGCGTGCGGCCACGACAAGATCTCCATGGGGTTCCTCCCCGTGGGCGGCGAGTGG
CGCGACATGCGCAAGATCTGCAAGGAGCAGATGTTCTCTCACCAGAGCATGGAAGGCAGC
CAGGACCTCCGCAAGCTGAAGCTGCAGCAGCTCCTCGACTACGCCCACAAATGCTCTGAT
GAAGGCCGCGCCATTGATATTCGCGAGGCCGCTTTCATCACCACGCTCAACCTCATGTCC
GCCACTCTCTTCTCCTTGCAAGCCACTGAGTTTGACTCCAAGGCCACCATGGAGTTCAAG
GAGATCATTGAGGGCGTCGCGAGCATCGTTGGCGTGCCTAACTTCGCCGACTTCTTCCCC
ATCCTCCGCCCCTTTGACCCGCAGGGGGTCAAGCGCAGGGCGGATGTCTACTTCGGCAGA
TTGCTCGGTTTGATCGAGGGTTATCTAAATGAGAGAATCCAATCCAGGAAGGCCAACCCG
AATGCTCCCAAGAAGGATGACTTTCTCGAGACGCTTGTGGATATTCTTGAGGCCAACGAT
TACAAGCTGAAGACTGAACACCTCACCCATCTCATGCTGGACTTGTTCGTTGGAGGATCA
GAAACGAGCACGACTGAGATAGAATGGATAATGGAGGAGCTAATGTCGAGCCCGGACAAG
ATGGCGAAGGTGAAGGCGGAGCTGAAGAGCGTGATGGGTGAGCAGAAGGTGGTGGATGAA
AGGCAGATGCCGAATCTCCCGTATCTGCAAGCAGTGGTGAAGGAGTCGATGCGGCTCCAC
CCACCGGGGCCTCTGCTTCTCCCCAGGAAGGCGGAGAGCGATCAAGTGGTGAACGGGTAC
CTCATCCCGAAGGGGAGTCAGGTGCTGATCAACGCGTGGGCCATGGGCCGAGACGAGACC
ATATGGAAGAATCCTAACTCGTTTGAGCCGGAGCGGTTCTTGGATCAAAAAATTGACTTC
AAAGGGCAGGACTACGAGCTGATTCCTTTCGGGTCGGGAAGAAGGGTGTGTCCGGGTATG
CCGTTGGCGAACCGGATCCTGCACACGGTGACGGCCACGCTGGTTCACAACTTCGAGTGG
AAACTCGAGCGGCCGGACGCGAGTGATGCAGAGCGGCAGGGTGTGTTGTTTGGGTTTGCG
GTGCGGAGGGCTGTTCCACTCAAGGTCATCCCATTCAAGAAATGA
>SdCYP76AK17
ATGGGCGGTTTTCTTCTTTATATCGTTGCATTCGTAGCAGCATTGGCCGCAGTTGTACTC
TCACGGCGGAGGCGAGGCGAGTTGCCTCCGGGGCCGGTTCCCCTCCCGATAGTCGGAAAC
ATCTTCCAAATCCGCGGGGACCCTCACAAGGCCTTTGCCGAGCTGGCCAAAACTTACGGC
CCCTTGATGTCCCTCCGCCTCGGGACTCAACTCGCTGTCGTGATCTCGTCCTCCGAGGTT
GCGATGGAGGTATTGCAGAAGCACGGGCAATCCTTCTCGAACCGATCCATCCCCGACGCA
ATCAACATCCACGGCCACGATAAGGTCTCATGGAACACGATGCTCGCGGACTCGGTCGGG
TGGAAAAGAATACGGAAATTGGGAAGAGAGAAGCTTTTCTCTCATCAGGCGCTTCAACAA
ACCGAGGGCCAGCGTCAGGAGAGGCTGCGGAAGCTCGCTGAACACGTGCGCGGGTTCAGC
GAGCGGGGCCAGGTGATGAACGTCGGGGAGGCGACGTTCACCACCATGACGGACCTAGTG
TTCTCGACTCTGTTCTCTATCGATCTCACTGACTATGGCGCCACCGATTCCATCGCCAAT
AAGGAGTTCAAGGAGCATATAAATTCCTTCACTAGGTATATTGGGGTTCCGAATGTTTCA
GATTTTTACCCCATTTTAGCGCCATTGGATTTACAAGGTGTCCGACGGAAGATCGGGCAT
CATCTTGGGAAGTTGCTGGATTTTGTGGAGGACATGATCCAAAAGCGAATGCGTGAACGA
AGGGAATCTGATTACCAAAACAAGAATGATTTTCTTGATACACTTCTGGAAATTGCAGAA
GAAACTGAGTATGATTTGACTATCAAAGAAATCAGACATTTCTGTGTGGACATACTTATT
GCAGGATCCGACACAAGTGCAGCCACAACAGAATGGGCAATGGTGGAATTACTACTCCAC
CCTGATAAAATGGCAAAGCTCAAAGCTGAACTTAAGAGTGTTCTTGGAGATAAAAGCACT
GTGGAAGGATCGGACATCTCCAAACTCCCATACTTGCAAGCCACAATCAATGAAGTGTTC
CGATTTCACCCGGTTGCACCCCTATTAGGTCCACGTGAGGCTGCAGAGGACACGCAGATA
AATGGCTACACAATACCAAAGAACGTGAAGGTAATTGTCAACTTTTGGGCCATTACAAGA
GATCGAAGCATATGGAAGAATCCCGAATCATTTGAGCCCGAGAGGTTTTTGGGTACAGAT
ATAAATTTCGAGGGCCAACATTTCGAACTGATTCCATTTGGATCGGGGAGAAGAATTTGC
CCCGGCATGCCACTAGCTAGTCGAATGCTATTCTGCATGGTGGCAACATTGTGTCATAAC
TTTGATTGGGAACTTGAAGGAGGAGTTGAATCCAAACTACGAGAAAGAGAAGATGTGTTT
GGACTAGCTCTCCAAAAGAAATTCCCCCTTAGGGCCAAACCCATCAAGGTTTGA
>SdCYP71A77
ATGGCAGCTTTACTACTTATTTTATCTTTCATCTTCCTTGTCCATTTGTTGCTCAAGAAA
AGCTCAACAAAGAGGCTGCCACCGTCTCCGCTAAAGCTTCCGATAATCGGAAATATATAC
CTAGCCGGAAGCCTACCCCACCGCTCCTTCCACTCTTTATCCAAGCGTTACGGCGAGGTG
ATGCTACTCCAATTCGGCAGCAAGCCTGTCGTTGTCGCCTCCTCGGCCAAGGCGGCCCGG
GAGATTATGCTAAACCAAGACCTGATCTTCGCAAGCCGGCCGAGGTTCAGCACAGCCGAC
AGGCTATTGTACGGCGGCCGAGACATCGCTTTCGCTGCCTACGGCGACCACTGGCGGAAG
GGGCGGAGCATGTGCGTGCTCCACCTCGTCAGCAACAAGAGGGTGCAATCTTTCCGCCCC
ATCCGAGACGAAGAGACGTCGCTGATGACTGAGAAGATCAAGCGATTCTCGCCCGGGGTT
GTGAACTTGAGCAAGGTGTTCATGGATCTGACGAACGATGTGGTGTGCAGGGCTGTGCTA
GGGAGGAAGTACGGCGGCGGCGATGACAGAGAGAAACCTTTCAATCAGATTTTGAAGATG
ATTGTGGAGATGTTGCAACGTTATAATGTGGGAGACTTCGTGCCGTGGTTGGGCTGGATC
AACCGTGTGAATGGTGTTGAAGCGCAAGTTGAAAAGATTTTCAAGATGACTGATCAGTTT
ATGGAGGGTTTGCTTCGAGAATATAGAGAAAAGAAATCGAGCGATGATGCAGTTGTGAAT
TTTGCTGACGCATTGCTTCAGTTGCAGAGAGAGAGTAAGGATAGTGATCCTGTTGAGGAT
GATGTGATTAAAGCTCTAATCTTAGATATGTTTGGAGGCGGAACTGACACGACCTTCACA
GCTTTAGAATGGACGATGGCGGAGCTGATAAGAAATCCAAGAACAATGAAGCTTCTTCAA
AAGGAAGTGAGAGAAGTAGCTAGAAACAAGAATGGGATTGATATTAATGAGGATGACTTG
GACAAAATGCCTTATTTGAAAGCAGTATCCAAAGAGAGTCTAAGGCTACACCCACCTTTA
CCATTAGCTGTCCCTCGAGAATTAACTCAAGACACTAATTTACTGGGCTACGACATCCCA
CGTGGCGCACTTGTGTTGGTCAATTGTTGGGCCATATCGAGGGATCCCTTATTGTGGGAG
AATCCCAATGAGTTTCGTCCTGAAAGGTTCTTTAACACGAGCATAGACTATAAAGGTTTG
CATTTCGAGATGATTCCCTTCGGAGCTGGCCGAAGAGGTTGCCCGGGTATCGGGTTCGCA
ATGTCTCTATACGAGCTTGCATTATCAAGATTGGTGAACGAATTCGACTTTGGAATGCCT
AATGGAGGTAGAGAGGAGGATTTGGACATGACCGAAGCCCCTGGATTTGCTGTTCATAAG
AAATCTCCTCTACTTGTAGTTGCTACTCCACGTGCCTCTTTATAG
>SdCYP76AK18
ATGCAACTCTTGATTGTTTTGTCCCTTGCCTTCCTAGCAGCATGGCTCGTCTACTCAACG
TGGCAAGGCCGTAGCCACGGCAAGTCCCCTCCGGGGCCGCCTCGTCTTCCGATAATCGGA
AACATGCTCCAACTCGGCCGAGACCCCCACAAGTCCCTCGCCCGTCTCGCCAAAACCTAC
GGCCCCTTGATGTCCCTCAAGCTCGGCAACCAGCTCGCCGCTGTCGTGTCGTCGCCCGAG
CTAGCAAAAGAAGTGCTCCATAAACAAGGCCGCGTCTTCGCGAAGCCCTTCACTCCGCAC
GCGGTTCGCATACTCGGCCACGATGAAATCTCGATGAACATGCTCCCCTCCAGCTCCGAA
CGATGGAAGAAACTGCGGCGAGTAGCAAGAGAGCAGCTCTTCTCCAATCCAGCTCTCCAA
GCCAGCCAAGATATCCGGCAGGAGAGGCTGCGAAAGCTCGTCGAATACATCAGCAAGTGC
AGCGGAGAGGGCCGAGCAATGAACGTAGGAGAAGCCACCTTCACCACCATGACAAATCTC
ATGTTTTCTACTCTTTTCTCCATCGAACTCGTCGAATACGCCTCTACCGATGCGGCTACC
CCTAAATCGAAATTCAGGGAGCATGTTAACGCTATCACGAGGTACATGGGCGTTCCGAAT
GTCGCTGATTTCTTCCCTATCTTTGCTCCTTTGGATCCACAAGGGATGAGACGAAAGCTC
ACTTATCACCTCGGGAGTGTGCTCGAGTTAGTGCAGGGTTTCATCGAGCAGCGGTTGCAA
GCACGAACGACGTCGTCTTACCAGAAGAAGACCGATTTCCTCGACACCCTACTAGACCTC
TCCGAAGGAAATGAGTATGATTTAAGTGTTAAAGAAATCAAGCATATGTTTGTGGACATA
ATTATTGCAGGATCGGATACAAGTGCAGCCACATCGGAGTGGGCAATGGTGGAATTACTA
CTCCACCCCGACAAAATGGCAAAGCTGAAAGCAGAGCTCAAGAGTGTTCTTGGAAGTAAG
AAAATGGTGGAAGAAGCCGACATCTCGCGACTCCCATACTTGCGAGCCACCGTCAAAGAA
GTGTTCCGCTATCACCCCGCTGCACCTATGTTAGCTCCTCATGCGGCGGAAGAGCAAACG
GAAGTGAATGGATATATAATCGCCAAGAACACTAAAATATTTATCAACTTTTGGGCGATT
ACCAGAGATCCGAGCATATGGAAGAATCCAGAGAGTTTTGAGCCTGAACGGTTTTTGGAT
AGTGAAATAGATTTTGGGGGGCAACATTATGAGTTGATCCCCTTTAGTTCAGGACGCAGA
ATTTGCCCCGGCATGCCACTAGCTGGTCGAATGCTGCATTGTATGGTTGGAACAATGTGT
CATAACTTCGATTGGGAGCTTGAAAAGGGGGCTGAATCTAAACAACTCCAAAGAGAAGCT
GTTTTTGGACTAGCACTCCAAAAGAAAATCCCCCTAAGAGCTATTCCCATCAAAGTTGAA
TGA
